# Supplementary material for: Six new species of Begonia from Guangxi, China
Source: Bot Stud. 2020 Jul 30;61:21. doi: 10.1186/s40529-020-00298-y (PMC7393003; doi:10.1186/s40529-020-00298-y)
Supplement: Supplementary file 2 — Additional file 2: DNA sequence alignment. [file 40529_2020_298_MOESM2_ESM.nex]

#NEXUS
[written Thu Jun 04 14:02:33 CST 2020 by Mesquite  version 3.5 (build 888) at qiuhaitangs-MacBook-Pro.local/192.168.28.15]

BEGIN TAXA;
	TITLE Taxa;
	DIMENSIONS NTAX=89;
	TAXLABELS
		'B_abdullahpieei' 'B_aborensis' 'B_aceroides' 'B_acetosella' 'B_alicida' 'B_amphioxus' 'B_aptera' 'B_areolata' 'B_aurora' 'B_baik' 'B_balansana' 'B_baviensis' 'B_blancii' 'B_boisiana' 'B_brandisiana' 'B_burbidgei' 'B_cathcartii' 'B_ceratocarpa' 'B_decora' 'B_diadema' 'B_dipetala' 'B_doloisii' 'B_dux' 'B_fenicis' 'B_flagellaris' 'B_floccifera' 'B_gigabracteata' 'B_grandis' 'B_griffithiana' 'B_handelii' 'B_hatacoa' 'B_demissa' 'B_hughesii' 'B_longiscapa' 'B_hymenophylla' 'B_imbricata' 'B_koksunii' 'B_komoensis' 'B_larvata' 'B_leprosa' 'B_limprichtii' 'B_lithophila' 'B_longifolia' 'B_longiornithophylla' 'B_luzonensis' 'B_masoniana' 'B_morsei' 'B_multangula' 'B_murina' 'B_nepalensis' 'B_ningmingensis' 'B_obovoidea' 'B_palmata' 'B_pavonina' 'B_pedatifida' 'B_perakensis' 'B_picta' 'B_poilanei' 'B_pseudodryadis' 'B_pteridiformis' 'B_pulvinifera' 'B_puttii' 'B_rabilii' 'B_rhoephila' 'B_rigida' 'B_robusta' 'B_roxburghii' 'B_rubella' 'B_rubida' 'B_rufipila' 'B_lui' 'B_bamaensis' 'B_scabrifolia' 'B_scottii' 'B_sibthorpioides' 'B_sikkimensis' 'B_silletensis' 'B_sinofloribunda' 'B_sizemoreae' 'B_tenuifolia' 'B_thomsonii' 'B_tribenensis' 'B_vaccinioides' 'B_variegata' 'B_venusta' 'B_versicolor' 'B_wilsonii' 'B_yunnanensis' 'B_zhuoyuniae' 
	;

END;


BEGIN CHARACTERS;
	TITLE  Character_Matrix;
	DIMENSIONS  NCHAR=4532;
	FORMAT DATATYPE = DNA GAP = - MISSING = ?;
	MATRIX
	'B_abdullahpieei'     ---------------------------------------------TTTTAAGAGTTAA-----------------------------AATGAATTGAATAATTTTCTATTCATT----------ATTT---------------ATA--------------TTAATGAACTAAAGAACTAAATTAGATAGTTATATGAGTGCAATAAAACAGCTTATAGAAAAAAAAATTCGC-------AGTAAAAACATTGAGTCTCATTTTCTAGGTATAAGAGTTAAGCGGAAATAAACATAATAAAAAAAGAACTTTGATCCCAAGATTGGTTAATTAATTA-----TCCCGTCTTGACGCGGACTC-----AAAAAAAAAGATCAACCCTAGTGAATTTTCACTATTATTTGTATGTACTAG----TATACATCTATTACCATAATACGCGCGATTG--AAC----AAAAATGAGTGGATGGTTAGAAACACCAAAATATGCAAAGGATTAGTAATAGAGATTTTCAAAATTATCCAAAAT-----AAGA-G---------AAACA-TTTTTTC------AAAATGGATAAT-------AAAAAAAGAATACTAA-TTGGGGCTTTAAATTCGTAGAAATGATTAGGCAGTACTCCCCACGATTCCGATTCAGAATACGCTTCTATCTACCCATTAACGAAATGACTATCCAAAACGAAATAA---TCCCTTATTTCATAAGTTCCCCCC----TTTTTTTTTCTGAGAAACAAGAATAGGAAC-------------AAAAAAAAAAGAAAGAATACAAG-------TACAAAAAAA-GATAGC------TTTTTTTTCTTTCTTATCTCCATGCTAT--TCCAATATTCATTTTCTTT------GTCATATC------CATATTCAT------------------------AAAGGTAAAATTCGTGTCAGAATTGACGAACTAATGGTAATGGAATGGTTATTTCGTTTTCGT------AATTAAAACCG--CTGGATTAGTTGTATTTCT----AAAAAAAGTATTTTAGTGAAGAATTAAGTTATTACTCAACGAAGAAAAATTAAAA-TTTTTAAAGAGGATGAGATCAATTCAGAAGTCA----TTTT---------TTTAT--------TTATT-------------------------------ATTTTCTTTTTTATTCAAAT-----AAAACTAAAACAGACAGAATTCCATTGATTTAATTTTGGAATACACGATAGATCCATTTTGATACTATACTATCCGACAAAACATACATATCAAGATAAATAATATCGACCAACTCCTTAAATTTATTTATATCTTTTGAGGAGCCGTA-------------------------------------------------------------------------------------------------------------------------------------------------------------------------------------------------------------------------------------------------------------------------------------------------------------------------TTTATTTACTATAGTATATATTCTATAT--TTGTTC-TTTTCATTCGATTCCTTTCAT------AATCT-AAGGATTCTATGAAAATCCATTAAAATATATTATGAGAAACAAACATAAAAGAAAGAC------------------AAAAAGTATAATACTA-------------------------ATATAG------TATTATTGCAAAAAAGAATACAACAAGAAAAGA------GTCTATTCG-----GGTCTGGTCTGGCATTGTCTATTTTCGCCGTCTTCGATTTATATATGAATCGAATATACATGTCATAAAATAGATCGAAAATTTTAAA-------------AACTCAACTTCTCTATTT------ATATGAACTTAATTTTCATTTTTTAATTCGACTGAAACTAGTAATTCATTTT----GTCAAGAATA----T-----TTTTTTTATAAAATTTCATATTTTACTAATTCC------TTTAGTAAATCCTTTTATAATTTATTTATGT----CAAAGGATTAGTATATATAA--------TTTTTTTTTT--------GAATTG----AAAAAAATCCATTCAGTTCAAAACATAA-----TTGGTTAATG---------ATTTTAAATAAACGAACT-C----------AAAAAAAA--GAGTTCTTA-TTTTTTGAGGTTT-AGGC----------AATTCATAC------AAA-TTTTTTTT--TTGGTATAATTATTTGTCCTTCCTCTA-------TAAACCTTGTTCTAT--------------------GAATAAAAAGTTTTGTAATGTGTAAAA-------AATAATAATGCAAATTTTTAA-TTTT--------CTATATCGTCAG-----AAC-AAAAAAAG-----AAATATAAGTTTTTACTAAAAATTTCATT-----------------------------------T-TAG-TATATTATGGGAACAATTTTAAGTT----------CTTGATTG------GAAATATTTGAAGTATTTG----AAA-AAATTTAGAATAATTAAGAATAGAAAAT---------------------------------------------------------------------------------------------------------------------------------------------------------------------------------------------------------------------------AGAATCAATTCAATGT---------------------AATATTTTTTAGAAAATAAAAAA-CTGGAT-AAAAAAAATTT-AAGT--AAAAAAAAAATTGTA-----TATTTGTATCGCTTACAATTTTAGCATT--------ATGTCTAAGTATTACACTCAAAAAATGGATCGAAATGTTTGTATAGCTTTGTATTAACTGTTAAAGTTATTATTGTGTAAATAATTTCTCTTACGATTTTAAAAACTTATTTAATTAGGTATTGTTCAGTATTGGGGAAAGAGATTATATAATCTAACAA----------------------ATATATAATAATATA-------------------TTAAA-------ATATAATAATAAAGTTATGATTTCTATCAAAATTTCCATTGT------ACCATAATTCAATAAATCTTTTCTAAA-TTTATAGATATTTTGATTAATATTCTAGTCTCCGCATGGAATCC----TTTTTTTATCACTTCAAATTAGTATAGGATTCCTT-----------ATAT-AAAAAATCCACCTAAACCTAAAG-AAGAT----------AAAAAAAAGAT--------TAAGATAAGAAGAAAGAAACTTTTCAAATTG--------GGTTAAAAGGAGTA--GGGGTAGAGATATAT--TATATATGGTAATACAAATTTAGGG-----AGATAATAGTTTAAGACAATT-----------AAAAAAAGTTTTCAATTTTATCAACTACTTTCATAATTTGAATAAC-----TTA------TTCATTTT-GAATAAAGAATT-----TATTACTAGATTTTT------TATA-------------TTTATAGAATA------AAATATATAATCAAC-------TAAAAATGAAGAAAAAACTTTTTGTTTAGGGTCGATGGGGA---TTCTTATTTTCCCCATCCCAAAAATGAA-AGAA-CAAACATGCTAAAACT------TAAATGAAAGGTAAAA-CCTTG---TTTATTC-TTTTTTCTTTGAACTTTCTTTCTGAAGTTCAG----TTTTTTCTTTTTCA--------AAAA------GGATCC-------TTTTTTTTTT-AGAATTTAGTAAACAAACTTCTTTTTAG-----TTTACATACCCT-----------------------------------AAAAAAAAAAAG-----AATTCAA----------------------TATAGATCCCATTAGGAAATAATAATCATTTGAAAATTAATTCTTT---------TAAATTTAACTAGTCTC-T---------------TT----------TTTGATTTA---------AAAGGGT--------TCAGATTATTACAATGTTTCT------------------------------------------------------------------------------------------------------------------------------
	'B_aborensis'         -------------------------------------------------------------------------------------------------------------------------------------------------------------------------------------TTAGATAGTTATATGAGTGCAATAAAACAGCTTATAGAAAAAAAAATTCGC-------AGTAAAAACATTGAGTCTCATTTTCTAGGTATAAGAGTTAAGCGGAAATAAACATAATAAAAAAAGAACTTTGATCCCAAGATTGGTTAATTAATTA-----TCCCGTCTTGACGCGGACTC-----AAAAAAAAAGATCAACCCTAGTGAATTTTCACTATTATTTGTATGTACTAG----TATACATCTATTACCATAATACGCGCGATTG--AAC----AAAAATGAGTGGATGGTTAGAAACACCAAAATATGCAAAGGATTAGTAATAGAGATTTTCAAAATTATCCAAAAT-----AAGA-G---------AAACA-TTTTTTC------AAAATGGATAAT-------AAAAAAAGAATACTAA-TTGGGGCTTTAAATTCGTAGAAATGATTAGGCAGTACTCCCCACGATTCCGATTCAGAATACGCTTCTATCTACCCATTAACTAAATGACTATCCAAAACGAAATAA---TCCCTTATTTCATAAGTTCCCCCCC--TTTTTTTTTTCTGAGAAACAAGAATAGGAACG------------AAAAAAAAAAGAAAGAATACAAGTACAAAATACAAAAAAA-GATAGC----TTTTTTTTTTCTTTCTTATCTCCATGCTAT--TCCAATATTCATTTTCTTT------GTCATATC------CATATTCAT------------------------AAAGGTAAAATTCGTGTCAGAATTGACGAACTAATGGCAATGGAATAGTTATTTCGTTTTCGT------AATTAAAACCG--CTGGATTAGTTGTATTTCT----AAAAAAAGTATTTTAGTGAAGAATTAAGTTATTACTCAACGAAGAAAAATTTTAA-TTTTTAAAGAGGATGAGATCAATTCAGAAGTCA----TTTT---------TTTAT--------TTATT-------------------------------ATTTTCTTTTTTATTCAAAT-----AAAACTAAAACAGACAGAATTCCATTGATTTAATTTTGGAATACACGATAGATCCATTTTGATACTATACTATCCGACAAAACATACATATCAAGATAAATAATATCGACCAACTCCTTA---------------------------------------------------------------------------------------------------------------------------------------------------------------------------------------------------------------------------------------------------------------------------------------------------------------------------------------------------------------TATACTATATATTATAGAT--TTGTTC-TTTTCATTCGATTCCTTTCAT------AATCT-AAGGATTCTATGAAAATCCATTAAAATAGATTATGAGAAACAAACATAAAAGAAAGAC------------------AAAAAGTATAATACTA-------------------------ATATAG------TATTATTGCAAAAAAGAATACAACAAGAAAAGA------GTCTATTCG-----GGTCTGGTCTGGCATTGTCTATTTTCGCCGTCTTCGATTTATATATGAATGGAATATACATGTCATAAAATAGATCGAAAATTTTAAA-------------AACTCAACTTCTCTATTT------ATATGAACTTAATTTGCATTTTTTAATTTGACTGAAACTAGTAATTCATTTT----GTCAAGAATA----T-----TTTTTTTATAAAATTTCATATTTGACTAATTCC------TTTAGTAAATCCTTTTATAATTTATTTATGT----CAAAGGATTAGTATATATAA---------TTTTTTTTT--------GAATTG----AAAAAAATCCATTCAGTTCAAAACATAA-----TTGTTTAATG---------ATTTTAAATAAACGAACT-C----------AAAAAAAA--GAGTTCTTA-TTTTTTGAGGTTT-AGGC----------AATTCATAC------AAA---TTTTTT--TTGGTATAATTATTTGTCCTTCCTCTA-------TAAACCTTGTTCTAT--------------------GAATAAAAAGTTTTGGAATGCGTAAAA-------AATAATAATGCAAATTTTAAA-TTTT--------CTATATCGTCAG-----AAC-AAAAAAAG-----AAATATAAGTTTTTACTAAAAATTGCATT-----------------------------------T-TAG-TATATTATGGGAACAATTTTAAGTT----------CTTGA-TG------GAAATATTTGAAGTATTTG----AAA-AAATTAAGAATAATTAAGAATAGAAAAT--------------------------------------------------------------------------------------------------------------------------------------------------------------------------------------------------------------------------------------------------------------------------AGAAAATAAAAAA-CTGGAT-AAAAAAAATTT-AAGT--AAAAAAAAAATTGTA-----TATTTGTATCGCTTACAATTTTAGCATT--------ATGTCTAAGTATTACACTCAAAAAATTGATCGAAATATTTGTATAGCTTTGTATTAATTGTTAAAGTTATTATTGTGTAAAGAATTTCCCTTACGATTTTAAAAACTTATTTAATTAGGTATTGTTCAGTATTGGGGAAAGAGATTATATAATCTAACAA----------------------ACATATAATAATATA-------------------TTAAA-------ATAGAATAATAAAGTTATTATTTCTATCAAAATTTCCATTGT------ACCACAATTCAATAAATCTTTTCTAAA-TTTATAGATATTTTGATTAATATTCTAGTCTCCGCATGGAATCC----TTTTTTTATCACTTCAAATTAGTATAGGATTCCTT-----------ATATAAAAAAATCCACCTAAACCTAAGG-AAGAT---------AAAAAAAAAGAT--------TAAGATAAGAAGAAAGAAACTTTTCAAATTG--------GGTTAAAAGGAGTA--GGGGTAGAGATATAT--TATATATGGTAATAAAAATTTAGGG-----AGATAATAGTTTAAGACAAT----------AAAAAAAAAGTTTTCAT-----------------------------------------------------------------------------------------------------------------------------------------------------------------------------------------------------------------------------------------------------------------------------------------------------------------------------TTTTATTTTTTTCA--------AAAAA-----GG-TCCC------TTTTTTTTTT-TGAATTTAGTAAACCAACTTCTTTTTTG-----TTTACATTCCCT----------------------------------AAAAAAAAAAAAG-----AATTCAA----------------------TATAGATCCCATTAGGAAATAATAATCATTTGAAAATTAATTCTTT---------TTAATTTAACTAGTCTC-T---------------TT----------TTTGATTTA---------AAAGGGT--------TCAGATTATTACAATGTTTCTTTTTTT--------ATTTATTTGA-----TTTGTCGCACAAAAAAACTTTTTGAATT---------------------------------------------------------------------
	'B_aceroides'         ------GTGCGAGTCGTTAAGACATAAACTTCTCC------TATTTTTTAAGAGTTAA-----------------------------AATAAATTGAATAGTTTTCTATTCATT----------ATTT---------------ATA--------------TTAATGAACTAAAGAACTAAATTAGATTGTTATATGAGTGAAATAAAACAGCTTATAGAAAAAATAATTCGC-------AGTAAAAACATTGAGTCTCATTTTCTAGGTATAAGAGTTAAACGGAAATAAACATAATAAAAAGAGAACTTTTATCCCAAGATTGGTTAATTAATTA-----TCTCGTCTTGACGCGGACTC-----AAAAAAAAAGATCAACCGTAGTGAATTTTCACTATTATTTGTATGTACTAG----TATACATCTATTACCATAATACGCGCGATTG--AAC----AAAAATGAGTGGATGGTTAGAAACACCAAAATATGCAAAGGATTAGTAATAGAGATTTTCAAAATTATCCAAAAT-----AATA-G---------AAACA-TTTTTTC------AAAATGGATAAG-------AAAAAAAGAATACTAA-TTGGGGCTTTAAATTCGTAGAAATGATTAGGCAGTACTCCCCACGATTCCGATTCAGAATACGCTTCTATCTACCCATTAACTAAATGACTATCCAAAACGAAATAA---TCCCTTATTTCATAAGTTCCCC---------TTTTTTCTGAGAAACAAGAATAGGAAC------------AAAAAAAAATAGAAAGAATACAAG-------TATAAAAAAA-GATAGC---TTTTTTTTTTTCTTTCTTATCTCCATGCTAT--TCCAATATTCATTTTCTTT------GCCATATG------CATATTCAT------------------------AAAGGTAAAATTTGTGTCAAAATTGACGAACTAATAGTAATGGAATGATTATTTCGTTTTCGT------AATTAAAACCG--CTGGATTAGTTGTATTTCT----AAAAAAAGTATTTTAGTCAAGAAGTTAGTTATTACTCAACGAAGACAAATTTGAA-TTTGTAAAGAGGATGAGATCAATTCAGAAGTCA----TTTT---------TTTAT--------TTATT-------------------------------ATTTTCTTTTTTATTCAAAT-----AAAACTAAAACAGACAGAATTCCATTGATTTAATTTTAGAATACACGATAGATCGATTTTGATACTATACTATCCTACAAAACATACATATCAAGATAAATAATATCGACCAACTCCTTTAATTTATTTATATCTTTTGAGGAGCCGTATGAAGTGAAAATCTCATGTACGGTTCTGTAATAGCGATGAGAACAGTA-ATGTTATTGTCGACTATAAT-------------------------------------------------------------------------------------------------------------TTGGATGTGAAAGACATATTT------TGCTT?AAAAAAA-----------------------------------------------------------------------------TTATTCGTTACTAGACTATTTATTTACTATAGTATATATTATAGAT--TTGTTC-TTTTCATTTGATTCCTTTCAT------AATCT-AAGGATTCTATGAAAATCCATTAAACTTTATTATGAGAAACAAACATAAAAGAAAGAT------------------AAAAAGTATAATACTA-------------------------TTATAG------TATTATTGCAAAAAAGAATACAACAAGAAAAGA------GTCTATTCG-----GGTCTGGTCTGGCATTGTCTATTTTCTCCATCTTCGATTTATATATGAATGGAATATACATGTCCTAAAATAGATCGAAAATTTTAAA-------------AACTCAACTTCTCTATTT------ATATGAACTTAATTTGCATTTTTGAATTCGACTGAAACTGGTAATGCATTTT----GTCAAAAATA---TT-----TTTTTTTATAAAATTTCATATTTTACTAATGCC------TTTAGTAAATCCTTTTCTAATTTATTTATGT----CAAAGGATTAGTATATATAA--------TTTTTTTTTT--------GAATTG----AAAAAAATCCATTCAGTTC-------AA-----TTGGTTAATG---------ATTTTAAATAAACGAACT-C----------AAAAAAAA--AAGTTCTTC-TTTTTTGAGGTTT-AGAC----------AATTAATAC------AAA---TTTTTT--TTGGTATAATTATTTGTCCTTCCTCTA-------TAAACCTTGTTCTAT--------------------GAATAAAAAGTTTTGTAATGCGTAAAA-------AATAATAATGCAAATTTTTCA-TTTT--------CTATATCGTCAG-----AAC-AAAAAAAG-----AAATAGAAGTTTTTACTAAAAATTGCATT-----------------------------------T-TAG-TATATTAT-GGAACAAGTTTAAGTT----------TTTGATTG------GAAATATTTGAAGTATTTG----AAA-AAATTAAGAATAATTAAGAATCGAAAATTCTATTTAACTTTTACA-----------------------------------------------------------------------------------------------------------------------------------------------TTCTTCGAAATCATAATAACTTATTTTGATTCAATCGTCGAGATTGA-----------AAGAATCAATTCAATGT---------------------AATATTTTTTACAAAATAAAAAA-CTGGAT-AAAAAAAATTT-AAGTAAAAAAAAAAAATTGTA-----TATTTGTATCGCTTACAATTTTAGCATT--------ATGTCTAAGTATTACACTCAAAAAATTGATCGCAATATTTTTATAGCTTTGTATTAATTGTTAAAGTTATTATTGTGTAAAAAATTTCTCTTACGATTTTAAAAACTTATTTAATTAGGTATTGTTCAGTATTGGGGAAAGAGATTATATAATCTAACAA----------------------ATATATAATAATATA-------------------TTAAA-------ATATAATAATAAAGTTATTAGTTTTATCAAAATTTCCATTGT------ACCATAATTCAATAAATCTTTTCTAAA-TTTATAGATATTTTGATTAATATTCTAGTCTCCGCATGGAATCC-----TTTTTTATCACTTCAAATTAGTATAGGATTCCTT-----------ATAT-AAAAAATCCACCTAAACCTAAAG-AAGAT----------AAAAAAAA-AT--------TAAGATAAGAAGAAAGAAACTTTTCAAATTG--------GGTTAAAAGGAGTA--GGGGTAGAGATATAT--TATATATGGGAATAAAAATTTAGGG-----AGATAATAGTTTAAGACAATT---------CAAAAAAAAAATTTAAATTTTATCAACTACTTTCATAATTTGAAGAAC-----TTA------TTCATTTT-GAATAAAGAATT-----TATTACTAGATTTTC------TATA-------------TTTATAGAATC------AAATATATAATCAAA-------TAAAAATGAAGAAAAAACTTTTTGTTTAGAGTCGATGGGGA---TTCTTATTTTCCCCATCCCAAAAATGAA-AGAA-CAACCATGCTAAAACG------AAAATGAAAGGGAAAA-CTTTG---TTTATTC-TTTTTTCTTTGAACTTTCTTTCTGAAGTTACG----TTTTTTCTTTTTCA--------AAAA------GGATCCGT---TTTTTTTTTTTT-AGAATTTAGTAAACAAACTTATTTTTAG-----TTTACATACCCT----------------------------------AAAAAAAAATAAT-----AATTCAA----------------------TATGGATCCCATTAGGAAATACTAATCATTTGAAAATTAATTCTTT---------TTAATTTAACGAGTCTC-T---------------TT----------TTTGATTTA---------AAAGGGT--------TCAGATTATTACAATGTTTATTTTTTT--------ATTTA-----------------------------------------------------------------------------------------------------------
	'B_acetosella'        ------GTGCGAGTCGTTAAGACATAAACTTCTGC------TATTTTTTAAGAGTTAA-----------------------------AATGAATTGAATAATTTTCTATTCATT----------ATTT---------------ATA--------------TTAATGAACTAAAGAACTAAATTAGATAGTTATATGAGTGCAATAAAACAGCTTATAGAAAAAA-AATTCGC-------AGTAAAAACATTGAGTCTCATTTTCTAGGTATAAGAGTTAAGCGGAAATAAACATAATAAAAAAAGAACTTTGATCCCAAGATTGGTTAATTAATTA-----TCCCGTCTTGACGCGGACTC-----AAAAAAAAAGATCAACCCTAGTGAATTTTCACTATTATTTGTATGTACTAG----TATACATCTATTACCATAATACGCGCGATTG--AAC----AAAAATGAGTGGATGGTTAGAAACACCAAAATATGCAAAGGATTAGTAATAGAGATTTTCAAAATTATCCAAAAT-----AAGA-G---------AAACA-TTTTTTC------AAAATGGATAAT-------AAAAAAAGAATACTAA-TTGGGGCTTTAAATTCGTAGAAATGATTAGGCAGTACTCCCCACGATTCCGATTCAGAATACGCTTCTATCTACCCATTAACTAAATGACTATCCAAAACGAAATAA---TCCCTTATTTCATAAGTTCCCCCCC--TTTTTTTTTTCTGAGAAACAAGAATAGGAACG-----------AAAAAAAAAAAAAAGAAA---GAATACAAAATACAAAAAAA-GATAGC---TTTTTTTTTTTCTTTCTTATCTCCATGCTAT--TCCAATATTCATTTTCTTT------GTCATATC------CATATTCAT------------------------AAAGGTAAAATTCGTGTCAGAATTGACGAACTAATGGCAATGGAATGGTTATTTCGTTTTCGT------AATTAAAACCG--CTGGATTAGTTGTATTTCT----AAAAAAAGTATTTTAGTGAAGAATTAAGTTATTACTCAACGAAGAAAAATTTTAA-TTTTTAAAGAGGATGAGATCAATTCAGAAGTCA----TTTT---------TTTAT--------TTATT-------------------------------ATTTTCTTTTTTATTCAAAT-----AAAACTAAAACAGACAGAATTCCATTGATTTAATTTTGGAATACACGATAGATCCATTTTGATACTATACTATCCGACAAAACATACATATCAAGATAAATAATATCGACCAACTCCTTAAATTTATTTATATCTTTTGAGGAGCCGTATGAAGTGAAAATCTCATGTACGGTTCTGTAATAGCGATGAGAACAGTA-ATGTTCTTGGCGACTATAAT-----------------------------------------------------------------------TTTAAAATGAAAATAAGTTATTCATTTCT-----ATAGTTGGATGTGAAAGACATATTT------TGCTTAAAAAAAAA----------------------------------------------------------------------------TTATTCGTTACTAGATTATTTATTTACTATAGTATATATTATAGAT--TTGTTC-TTTTCATTCGATTCCTTTCAT------AATCT-AAGGATTCTATGAAAATCCATTAAAATAGATTATGAGAAACAAACATAAAAGAAAGAC------------------AAAAAGTATAATACTA-------------------------ATATAG------TATTATTGCAAAAAAGAATACAACAAGAAAAGA------GTCTATTCG-----GGTCTGGTCTGGCATTGTCTATTTTCGCCGTCTTCGATTTATATATGAATGGAATATACATGTCATAAAATAGATCGAAAATTTTAAA-------------AACTCAACTTCTCTATTT------ATATGAACTTAATTTGCATTTTTTAATTTGACTGAAACTAGTAATTCATTTT----GTCAAGAATA----T-----TTTTTTTATAAAATTTCATATTTTACTAATTCC------TTTAGTAAATCCTTTTATAATTTATTTATGT----CAAAGGATTAGTATATATAA----------TTTTTTTT--------GAATTG----AAAAAAACCCATTCAGTTCAAAACATAA-----TTGTTTAATG---------ATTTTAAATAAACGAACT-C----------AAAAAAAA--GAGTTCTTA-TTTTTTGAGGTTT-AGGC----------AATTCATAC------AAA---TTTTTT--TTGGTATAATTATTTGTCCTTCCTCTA-------TAAACCTTGTTCTAT--------------------GAATAAAAAGTTTTGGAATGCGTAAAA-------AATAATAATGCAAATTTTAAA-TTTT--------CTATATCGTCAG-----AAC-AAAAAAAG-----AAATAGAAGTTTTTACTAAAAATTGCATT-----------------------------------T-TAG-TATATTATGGGAACAATTTTAAGTT----------CTTGATTG------GAAATATTTGAAGTATTTG----AAA-AAATTAAGAATAATTAAGAATAGAAAATTCTATTTAACTTTTACATATTTTAATTTGTTATTAACTGACCCTTTTCAAAAGA--AAAAAAAAAAG-TTCGTGAA--TCAGAAATAATAAATT------AG------TAA-ATA---------------------------------------------TTCTTCGAAATCATAATAACTTATTTTGATTCAATCGTCGAGATTGA-----------AAGAATCAATTCAATGT---------------------AATATTTTTTAGAAAATAAAAAA-CTGGAT-AAAAAAAATTT-AAGT--AAAAAAAAAATTGTA-----TATTTGTATCGCTTACAATTTTAGCATT--------ATGTCTAAGTATTACACTCAAAAAATTGATCGAAATATTTGTATAGCTTTGTATTAATTGTTAAAGTTATTATTGTGTAAAGAATTTCTCTTACGATTTTAAAAACTTATTTAATTAGGTATTGTTCAGTATTGGGGAAAGAGATTATATAATCTAACAA----------------------ACATATAATAATATA-------------------TTAAA-------ATAGAATAATAAAGTTATTATTTCTATCAAAATTTCCATTGT------ACCACAATTCAATAAATCTTTTCTAAA-TTTATAGATATTTTGATTAATATTCTAGTCTCCGCATGGAATCC----TTTTTTTATCACTTCAAATTAGTATAGGATTCCTT-----------ATAT-AAAAAATCCACCTAAACCTAAAG-AAGAT--------AAAAAAAAAAGAT--------TAAGATAAGAAGAAAGAAACTTTTCAAATTG--------GGTTAAAAGGAGTA--GGGGTAGAGATATAT--TATATATGGTAATAAAAATTTAGGG-----AGATAATAGTTTAAGACAATT---------AAAAAAAAAGTTTTCAATTTTATCAACTACTTTCATAATTTGAATAAC-----TTA------TTCATTTT-GAATAAAGAATT-----TATTACTAGATTTTC------TATA-------------TTTTATTCTAT------AAATATAGAATCAAC-------TAAAAATGAAGAAAAAACTTTTTGTTTAGGGTCGATGGGGA---TTCTTATTTTCCCCATCCCAAAAATGAA-AGAA-CAAACATGCTAAAACG------AAAATGAAAGGTAAAA-CCTTG---TTTATTA-TTTTTTCTTTGAACTTTCTTTCTAAAGTTCAG----TTTTTTCTTTTTCA--------AAAA------GGATCCG-----TTTTTTTTTTT-AGAATTTAGTAAACAAACTTCTTTTTAG-----GTTACATACCCT-------------------------------------AAAAAAAAAG-----AATTCAA----------------------TATAGATCCCATTAGGAAATAATAATCATTTGAAAATTAATTCTTT---------TTAATTGAACTAGTCTA-T---------------TT----------TTTGATTTA---------AAAGGGT--------TCAGATTATTACAATGTTTCTTTTTTT--------ATTTA-----------------------------------------------------------------------------------------------------------
	'B_alicida'           ------GTGCGAGTCGTTAAGACATAAACTTCTCC------TATTTTTTAAGAGTTAAATAGTTATATGAGTGAACTAAAACAGCTTAATGAATTGAATAGTTTTCTATTCATT----------ATTT---------------CTA--------------TTAGTGCACTAAAGAACTAAATTAGATAGTTATATGAGTGAAATAAAACAGCTTATAGAAAAAAGAATTCGC-------AGTAAAAACATTGAGTCTCGTTTTCTAGGTATAAGAGTTAAGCGGAAATAAACATAATAAAAAGAGAACTTTTATCCCAAGATTGGTTAATTAATTA-----TCCCGTCTTGACGCGGACTCA-AAAAAAAAAAAAGATCAACCCTAGTGAATTTTCACTATTATTTGTATGTACTAG----TATACATCTATTACCATAATACGCGCGATTG--AAC----AAAAATGAGTGGATGGTTAGAAACACCAAAATATGCAAAGGATTAGTAATAGAGATTTTCAAAATTATCCAAAAT-----AAGA-GAAGA----AAAACA-TTTTTTC------AAAATGGATAAT-------AAAAAAAGAATACTAA-TTGGGGCTTTAAATTCGTAGAAATGATTAGGCAGTACTCCCCACGATTCCGATCCAGAATACGCTTCTATCTACCCATTAACTAAATGACTATCCAAAACGAAATAA---TCCCTTATTTTATAAGTTCCCCCC-----TTTTTTTTCTGAGAAACAAGGATAGGAACC------AAAAAAAAAAAAAATAGAAAGAATACAAG-------TACAAAAAAA-GATAGC---TTTTTTTTTTTCTTTCTTATCTCCATGCTAG--TCCAATATTCATTTTCTTT------GCCATATC------CATATTCAT------------------------AAAGGTAAAATTCGTGTCAGAATTGACGAAC------TAATGGAATGGTTATTTCGTTTTCGT------AATTCAAACCG--CTGGATTAGTTGTATTTCT----AAAAAAAGTATTTTAGTGAATAATTAAGTTATTACTCAACGAAGAAAAATGAAAA-TTTTTAAAGAGGATGAGATCAATTCAGAAGTCA----GTTT---------TTTAT--------TTATT-------------------------------ATTTTCTTTTTTATTCAAATAAAACAAAACTAAAACAGACAGAATTCCATTGATTTAATTTTGGAATACACGATAGCTAGATTTTGATACTATACTATCCGACAAAACATACATATCAAGATAAATAATATCGACCAACTCCTTAAATTTATTTATATCTTTTGAGGAGCCGTATGAAGTGAAAATCTCATGTACGGTTCTGTAATAGCGATGAGAACAGTA-ATGTTATTGGCGACTATAAT---------------------------------------------------------------------------------------------------------------------------------------------AAA----------------------------------------------------------------------------------TTATTCGTTACTATACTATTTATTTACTATAGTATATATTATATAC--TTGTTC-TTTTCATTCGATTCCTTTCAT------AATCT-AAGGATTCTATGAAAATACATTAAAATAGATTATGAGAAACAAACCTAAAAGAAAGAC------------------AAAAAGTATAATACTA-------------------------ATATAG------TATTATTGCAAAAAAGAATACAACAAGAAAAGA------GTCTATTCG-----GGTCTGGTCTGGCATTGTCTATTTTAGCCGCCTTCGATTTATATATGAATGGAATATACATGTCATAAAATAGATCGAAAATTTTAAA-------------AACTCAACTTCTCTATTT------ATATGAACTTAATTTTCATTTTTTAATTCGACTGAAACTAGTAATTCATTTT----GTAAAGAATA--TTT-----TTTTTTT-----ATTTCATATTTTACTAATTCC------T------------------------------------AAGGATTAGTATATATAA-----TTTTTTTTTTTTT--------GAATTG----AAAAAAATCCATTCAGTTCAAAAGAAAA-----TTGGTTAATG---------ATTTGAAATAAACGAACT-C----------AAAAAAAA--TAGTTCTTA-TTTTTTGAGGTTT-GGGC----------AATTCATAC------AAA---TTTTTT--TTGGTATAATTATTTGTCCTTCATCTA-------TAAACCTTGTTCTAT--------------------GAATAAAAAGTTTTGTAATGCGTAAAA-------AAGAATAATGCAAATTTTTCA-TTTT--------CTATATCGTCAG-----ACC-AAAAAAAT-----AAATAGAAGTTTTTACTAAAAATTTCATT-----------------------------------T-TAG-TATATTATGGGAACAGTTTTAAGTT----------CTTGATTG------GAAATATTTGAAGTATTTG----ATA-AAATTAAGAATAATTAAGAATAGAAAATTCTATTTAACTTTTACAT----------------------------------------------------------------------------------------------------------------------------------------------TTCTTCGAAATCATAATAACTTATTTTGATTCAATCGTCGAGATTGA-----------AAGAATCAATTCAATGT---------------------AATATTTTTTAGAAAATCACAAA-CTGGAT-AAAAAAAATT--AAGTA-AAAAAAAAAATTGTA-----TATTTGTATCGTTTACAATTTTAACATT--------ATGTCTAAGTATTACACTCAAAAAATGCATCGAAATATTTGTATAGCTTTGTATTAATTGTTAAAGTTATTATTGTGTAAAGAATTTCTCTTACGATTTAGAAAACTTATTAAATTAGGTATTGTTCAGTATTGGGAAAAGAGATTATATAATCTAACAA----------------------CTATATAATAATATA-------------------TTTAA-------ATATAATAATAAAGTTATTATTTCTATCAAAATTTCCATTGT------CCCATAATTCAATAAATCTTTTCTAAA-TTTATAGATATTTTGATTAATATTCTAGTCTCCGCATGGAATCC----TTTTTTTATCACTTCAAAAAAGTATAGGATTCC-------------------------------------------------------------------------------------------------TTTCAAATTA--------GGTTAAAAGGAGTA--GGGGTAGAGATATAT--TATATATGCTAATAAAAATTTAGGG-----AAATAATAGTTTAAGACAATT---------AAAAAAAAAAGTTT-------------------------------------------------------------------------------------------------------------------------------------------TCAAT-------TAAAAATGAAGAAAAAACTTTTTGTTTAGGGTCGATGGGGA---TTCTTATTTTCCCCATCCCAAAAATGAA-AGAA-CAAACATGCTAAAACG------AAAATGAAAGGTAAAA-CCTTG---TTTATTC-TTTTTTATTTGAACTTTCTTTCTGAAGTTAAG----TTTTTTCTTGTTCA--------AAAA------GTATCAG------TTTTTTTTTT-AGAATTTAGTAAACAAACTTCTTTTTAG-----TTTACATATTCT-----------------------------------AAAAAAAAAAAA-----AATTCAA----------------------TATAGATACCATTAGGAAATAATAATCATTTGAAAATGAATTCTTT---------TTAATTTAACTAGTCTC-T---------------TT----------TTTGATTTA---------AAAGGGT--------TCAGATTATTACAATGTTTCTTTTTTT--------ATTTA-----------------------------------------------------------------------------------------------------------
	'B_amphioxus'         ---------------------------------------------TTTTAAGAGTTAA-----------------------------AATGAATTGAATAGTTTTCTATTCATT----------ATTT---------------ATA--------------TTAATGAACTAAAGAACTAAATTAGATAGTTATATGAGTGAAATAAAACAGCTTATAGAAAAAAGAATTCGC-------AGTAAAAAGATTGAGTCTCATTTTCTAGGTATAAGAGTTAAGCGGAAATAAACATAATAAAAAGAGAACTTTTATCCCAAGATTGGTTAATTAATTA-----TCCCGTCTTGACGCGGACTC-----AAAAAAAAAGATCAACCCTAGTGAATTTTCACTATTATTTGTATGTACTAG----TATACATCTATTACCATAATACGCGCGATTG--AAC----AAAAATGAGTGGATGGTTAGAAACACCAAAATATGCAAAGGATTAGTAATAGAGATTTTCAAAATTATCCAAAAT-----AAGA-GAAGA----GAAACATTTTTTTC------AAAATGGATAAT-------AAAAAAAGAATACTAA-TTGGGGCTTTAAATTCGTAGAAATGATTAGGCAGTACTCCCCACGATTCCGATCCAGAATACGCTTCTATCTACCCATTAACTAAATGACTATCCAAAACGAAATAA---TCCCTTATTTCATAAGTT-CCCCC------TTTTTTTCTGAGAAACAAGAATAGGAATG----------AAAAAAAAAATAGAAAGAATACAAG-------TACAAAAAAA-GATATC----TTTTTTTTTTCTTTCTTATCTCCATGCTAT--TCCAATATTCATTTTCTTT------GCCATATC------CATATTCAT------------------------AAAGGTAAAATTCGTGTCAGAATTGACGAAC------TAATGGAATGGTTATTTCGTTTTCGT------AATTAAAACCG--CTGGATTATTTGTATTTCT----AAAAAAAGTATTTTAGTGAAGAATTAAGTTATTACTCAACGAAGACAAATTAAAA-TTTTTAAAGAGGATGAGATCAATTCAGAAGTCA----TTTT---------TTTAT--------TTATT-------------------------------ATTTTCTTTTTTATTCAAAT-----AAAACTAAAACAGACAGAATTCCATTGATTTAATTTTTGAATACATGATAGATAGATTTTGATACTATACTATCCGACAAAACATACATATCAAGATAAATAATATCGACCAACTCCTTAAATTTATTTATATCTTTTGAGGAGCCGTA-------------------------------------------------------------------------------------------------------------------------------------------------------------------------------------------------------------------------------------------------------------------------------------------------------------------------TTTATTTACTATACTATATATTATATAT--TTGTTC-TTTTCATTCGATTCCTTTCAT------AATCT-AAGGATTCTATGAAAATCCATTTAAATATATTATGAGAAACAAACATAAAAGAAAGAC------------------AAAAAGTATAATAATA-------------------------ATATAG------TATTATTGCAAAAAAGAATACAACAAGAAAAGA------GTCTATTCG-----GGTCTGGTCTGGCATTGTCTATTTTCGCCGTCTTCTGTTTATATATGAATGGAATATACATGTCATAAAATAGATCGAAAATTTTAAA-------------AATTCAACTTTTCTATTT------ATATGAACTTAATTTGCATTTTTTAATTCGACTGAAACTAGTAATTCATTTT----GTAAAGAATA--TTTTTCTTTTTTTTTTTTTAATTGAATATTTTACTAATTCC------TTTAGTAAATCCTTTTATAATTTATTTATGT----CAAAGGATTAGCATATATAA----------TTTTTTTT--------TAATTG----AAAAAAATCCATTCAGTTCAAAAGAGAA-----TTGGTTAATT---------ATTTTTAATAAACGAACT-C----------AAAAAAAA--TAGTTCTTA-TTTTTTTGGGTTT-GGGC----------AATTCATAC------AAA-TTTTTTTT--TTGGTATAATTATTTGTCCTTCCTCTA-------TAAACCTTGTTCTAT--------------------GAATAAAAAGTTTTGTAATGCGTAAAA-------AATAATAATGCAAATTTTTAA-TTTT--------CTATATCGTCAG-----AAC-AAAAAAAT-----AAATAGAAGTTTTTACTAAAAATTTAATT-----------------------------------T-GAG-TATATTATGGGAACAATTTGAAGTT----------CTTGATTG------GAAATATTTGAAGTATTTG----AAA-AAATGCAGAATAATTAAGAATAGAAAAT---------------------------------------------------------------------------------------------------------------------------------------------------------------------------------------------------------------------------AGAATCAATTCAATGT---------------------AATATTTTTTAGAAAATAAAAAA-CTGGAT-AAAAAAAATTT-AAGTAAAAAAAAAAAATTGTA-----TATTTGTATCGCTTACAATTTTAGCATT--------ATGTCTAAGTATTACACTCAAAAAATTGATTGAAATATTTGTATAGCTTTGTATTAATTGTTAAAGTTATTATTGTGTAAAGAATTTCTCTTACGATTTAGAAAACTTATTTAATTAGGTATTGTTCAGTATTGGGGAAATATATTATATAATCTAACAA----------------------ATATCTAATAATATA-------------------TTTAA-------ATATAATAATAAAGTTATTATTTCTATCAAAATTTCCATTGT------ACCATAATTCAATAAATCTTTTCTAAA-TTTATAGATATTTTGATTAATATTCTATTCTCCGCATGGAATCT----TTTTTTTATCACTTCAAATTAGTATAGGATTCCTT-----------ATAT-AAAAAATCCACCTAAACCTAAAG-AAGAT-------AAAAAAAAAAAGAT--------TCAGATAAGAAGAAATAAACTTTTCAAATTG--------GGTTACAAGGAGTA--GGGGTAGAGATATAT--TATATATGGTAATAAAAATTTAGAG-----AGATAATAGTTTAAGACAATT---------AAAAAAAAAGTTTTCAATTTTATCAACTAATTTCATAATTTTAATAAT-----TTA------TTCATTTT-GAATAAAGAATT-----TATTACTAGATTTTGTATATTTATA-------------TTTATAGAATA------AAATATATAATCAAA-------TCAAAATGAAGAAAAAACTTTTTGTTTAGGGTCGATGGGGA---TTCTTATTTTCCCCATCCCAAAAATGAA-AGAA-CAAACATGCTAAAACT------AAAATTAAAGGGAAAC-CCTTG---TTTATTC-TTTTTTCTTTGAACTTTCTTTCTGAAGTTAAG----TTTTTTCTTTTTCA--------AAAAGTAAAAGTATCAG----TTTTTTTTTTTT-AGAATTTAGTAAAAAAACTTCTTTTTAG-----TTTACATACCCT-------------------------------------AAAAAAAAAG-----AATTAAA----------------------TATAGATCCCATTAGGAAATAATAATCATTTTAAAATGAATTCTTT---------TAAATTTAACTAGTGTC-T---------------TT----------TTTGATTTA---------AAAGGGT--------TCAGATTATTAAAATGTTTCTTTTTTT--------ATTTA-----------------------------------------------------------------------------------------------------------
	'B_aptera'            ------GTGCGAGTCGTTAAGACATAAACTTCTGC------TATTTTTTAAGAGTTAA-----------------------------AATGAATTGAATAATTTTCTATTCATT----------ATTT---------------ATA--------------TTAATGAACTAAAGAACTAAATTAGATAGTTATATGAGTGCAATAAAACAGCTTATAGAAAAAA-AATTCGC-------AGTAAAAACATTGAGTCTCATTTTCTAGGTATAAGAGTTAAGCGGAAATAAACATAATAAAAAAAGAACTTTGATCCCAAGATTGGTTAATTAATTA-----TCCCGTCTTGACGCGGACTC-----AAAAAAAAAGATCAACCCTAGTGAATTTTCACTATTATTTGTATGTACTAG----TATACATCTATTACCATAATACGCGCGATTG--AAC----AAAAATGAGTGGATGGTTAGAAACACCAAAATATGCAAAGGATTAGTAATAGAGATTTTCAAAATTATCCAAAAT-----AAGA-G---------AAACA-TTTTTTC------AAAATGGATAAT-------AAAAAAAGAATACTAA-TTGGGGCTTTAAATTCGTAGAAATGATTAGGCAGTACTCCCCACGATTCCGATTCAGAATACGCTTCTATCTACCCATTAACTAAATGACTATCCAAAACGAAATAA---TCCCTTATTTCATAAGTTCCCCCCC----TTTTTTTTCTGAGAAACAAGAATAGGAACG-------AAAAAAAAAAAAAAAGAAAGAATACAAGTACAAAATACAAAAAAA-GATAGC-----TTTTTTTTGATTTCTTATCTCCATGCTAT--TCCAATATTCATTTTCTTT------GTCATATC------CATATTCAT------------------------AAAGGTAAAATTCGTGTCAGAATTGACGAACTAATGGCAATGGAATGGTTATTTCGTTTTCGT------AATTAAAACCG--CTGGATTAGTTGTATTTCT----AAAAAAAGTATTTTAGTGAAGAATTAAGTTATTACTCAACGAAGAAAAATTTTAA-TTTTTAAAGAGGATGAGATCAATTCAGAAGTCA----TTTT---------TTTAT--------TTATT-------------------------------ATTTTCTTTTTTATTCAAAT-----AAAACTAAAACAGACAGAATTCCATTGATTTAATTTTGGAATACACGATAGATCCATTTTGATACTATACTATCCGACAAAACATACATATCAAGATAAATAATATCGACCAACTCCTTAAATTTATTTATATCTTTTGAGGAGCCGTATGAAGTGAAAATCTCATGTACGGTTCTGTAATAGCGATGAGAACAGTA-ATGTTATTGGCGACTATAAT-----------------------------------------------------------------------TTTAAAATGAAAATAAGTTATTCATTTCT-----ATAGTTGGATGTGAAAGACATATTT------TGCTTAAAAAAAAA----------------------------------------------------------------------------TTATTCGTTACTAGATTATTTATTTACTATAGTATATATTATAGAT--TTGTTC-TTTTCATTCGATTCCTTTCAT------AATCT-AAGGATTCTATGAAAATCCATTAAAATAGATTATGAGAAACAAACATAAAAGAAAGAC------------------AAAAAGTATAATACTA-------------------------ATATAG------TATTATTGCAAAAAAGAATACAACAAGAAAAGA------GTCTATTCG-----GGTCGGGTCTGGCATTGTCTATTTTCGCCGTCTTCGATTTATATATGAATGGAATATACATGTCATAAAATAGATCGAAAATTTTAAA-------------AACTCAACTTCTCTATTT------ATATGAACTTAATTTGCATTTTTTAATTTGACTGAAACTAGTAATTCATTTT----GTCAAGAATA----T-----TTTTTTTATAAAATTTCATATTTTACTAATCCC------TTTAGTAAATCCTTTTATAATTTATTTATGT----CAAAGGATAAGTATATATAA----------TTTTTTTT--------GAATTG----AAAAAAATCCATTCAGTTCAAAACATAA-----TTGTTTAATG---------ATTTTAAATAAACGAACT-C----------AAAAAAAA--GAGTTCTTA-TTTTTTGAGGTTT-AGGC----------AATTCATAC------AAA---TTTTTT--TTGGTATAATTATTTGTCCTTCCTCTA-------TAAACCTTGTTCTAT--------------------GAATAAAAAGTTTTGGAATGCGTAAAA-------AATAATAATGCAAATTTTAAA-TTTT--------CTATATCGTCAG-----AAC-AAAAAAAG-----AAATAGAAGTTTTTACTAAAAATTGCATT-----------------------------------T-TAG-TATATTATGGGAACAATTTTAAGTT----------CTTGATTG------GAAATATTTGAAGTATTTG----AAA-AAATTAAGAATAATTAAGAATAGAAAATTCTATTTAACTTTTACATATTTTAATTTGTTATTAACTGACCCTTTTCAAAAGA--AAAAAAAAAAG-TTCGTGAA--TCAGAAATAATAAATT------AG------TAA-ATA---------------------------------------------TTCTTCGAAATCATAATAACTTATTTTGATTCAATCGTCGAGATTGA-----------AAGAATCAATTCAATGT---------------------AATATTTTTTAGAAAATAAAAAA-CTGGATAAAAAAAAATTT-AAGT--AAAAAAAAAATTGTA-----TATTTGTATCGCTTACAATTTTAGCATT--------ATGTCTAAGTATTACACTCAAAAAATTGATCGAAATATTTGTATAGCTTTGTATTAATTGTTAAAGTTATTATTGTGTAAAGAATTTCTCTTACGATTTTAAAAACTTATTTAATTAGGTATTGTTCAGTATTGGGGAAAGAGATTATATAATCTAACAA----------------------ACATATAATAATATA-------------------TTAAA-------ATAGAATAATAAAGTTATTATTTCTATCAAAATTTCCATTGT------ACCACAATTCAATAAATCTTTTCTAAA-TTTATAGATATTTTGATTAATATTCTAGTCTCCGCATGGAATCC----TTTTTTTATCACTTCAAATTAGTATAGGATTCCTT-----------ATAT-AAAAAATCCACCTAAACCTAAAG-AAGAT---------AAAAAAAAAGAT--------TAAGATAAGAAGAAAGAAACTTTTCAAATTG--------GGTTAAAAGGAGTA--GGGGTAGAGATATAT--TATATATGGTAATAAAAATTTAGGG-----AGATAATAGTTTAAGACAATT--------AAAAAAAAAAGTTTTCAATTTTATCAACTACTTTCATAATTTGAATAAC-----TTA------TTCATTTT-GAATAAAGAATT-----TATTACTAGATTTTC------TATA-------------TTTATAGAATA------AAATATAGAATCAAC-------TAAAAATGAAGAAAAAACTTTTTGTTTAGGGTCGATGGGGA---TTCTTATTTTCCCCATCCCAAAAATGAA-AGAA-CAAACATGCTAAAACT------AAAATGAAAGGTAAAA-CCTTG---TTTATTA-TTTTTTCTTTGAACTTTCTTTCTAAAGTTCAG----TTTTTTCTTTTTCA--------AAAA------GGATCCG-----TTTTTTTTTTT-AGAATTTAGTAAACAAACTTCTTTTTAG-----TTTACATACCCT------------------------------------AAAAAAAAAAG-----AATTCAA----------------------TATAGATCCCATTAGGAAATAATAATCATTTGAAAATTAATTCTTT---------TTAATTTAACTAGTCTC-T---------------TT----------TTTGATTTA---------AAAGGGT--------TCAGATTATTACAATGTTTCTTTTTTT--------ATTTA-----------------------------------------------------------------------------------------------------------
	'B_areolata'          ---------------------------------------------TTTTAAGAGTCAA-----------------------------AATGAATTGAATAATTTTCTATTCATT----------ATTT---------------ATA--------------TTAATGAACTAAAGAACTAAATTAGATAGTTATATGAGTGCAATAAAACAGCTTATAGAAAAAAGAATTCGC-------AGTAAAAACATTGAGTCTCATTTTCTAGGTATAAGAGTTAAGCGGAAATAAACATAATAAAAAAAGAACTTTGATCCCAAGATTGGTTAATTAATTA-----TCCCGTCTTGACGCGGACTC-----AAAAAAAAAGATCAACCCTAGTAAATTTTCACTATTATTTGTATGTACTAG----TATACATCTATTACCATAATACGCGCGATTG--AAC----AAAAATGAGTGGATGGTTAGAAACACCAAAATATGCAAAGGATTAGTAATAGAGATTTTCAAAATTATCCAAAAT-----AAGAGG---------AAACA-TTTTTTC------AAAATGGATAAT-------AAAAAAAGAATACTAA-TTGGGGCTTTAAATTCGTAGAAATGATTAGGCAGTACTCCCCACGATTCCGATTCAGAATACGCTTCTATCTACCCATTAACTAAATGACTATCCAAAACGAAATAA---TCCCTTATTTCATAAGTTCCCCCC-----TTTTTTTTCTTAGAAACAAGAATAGGAACG--------AAAAAAAAAAAAAAGAAAGAATACAAG-------TACAAAAAAA-GATAGC----TTTTTTTTTTCTTTCTTATCTCCATGCTAT--TCCAATATTCATTTTCTTT------GTCATATCCAGATTCATATTCCT------------------------AAAGGTAAAATTCGTGTCAGAATTGACGAACTAATGGTAATGGAATGGTTATTTCGTTTTCGT------AATTAAAACCG--CTGGATTAGTTGTATTTCT----AAAAAAAGTATTTTAGTGAAGAATTAAGTTATTACTCAACGAAGAAAAATTTTCA-TTTTTAAAGAGGATGAGATCAATTCAGAAGTCA----TTTT---------TTTAT--------TTATT-------------------------------ATTTTCTTTTTTATTCAAAT-----AAAACTAAAACAGACAGAATTCCATTGATTTAATTTTGGAATACACGATAGATCCATTTTGATACTATACTATCCGACAAAACATACATATCAAGATAAATAATATCGACCAACTCCTTAAATTTATTTATATCTTTTCAGGAGCCGTA-------------------------------------------------------------------------------------------------------------------------------------------------------------------------------------------------------------------------------------------------------------------------------------------------------------------------TTTATTTACTATAGTATATATTAAAGAT--TTGTTC-TTTTCATTCGATTCCTTTCAT------AATTT-AAGGATTCTATGAAAATCCATTAAAATAGATTATGAGAAACAAACATAAAAGAAAGAC------------------AAAAAGTATAATACTA-------------------------ATATAG------TATTATTGCAAAAAAGAATACAACAAGAAAAGA------GTCTATTCG-----GGTCTGGTCTGGCATTGTCTATTTTAGCCGTCTTCGATTTATATATGAATGGAATATACATGTCATAAAATAGATCGAAAATTTTAAA-------------AACTCAACTTCTCTATTT------ATATGAACTTAATTTGCATTTTTTAATTTGACTGAAACTAGTAATTCATTTT----GTCAAGAATA--TTT-----TTTTTTTATAAAATTTCATATTTTACTAATTCC------TTTAGTAAATCCTTTTATAATTTATTTATGT----CAAAGGATTAGTATATATAA-------TTTTTTTTTTT--------GAATTG----AAAAAAATCCATTCAGTTCAAAACATAA-----TTGGTTAATG---------ATTTTAAATAAACGAACT-C---------AAAAAAAAA--GAGTTCTTA-TTTTTTGAGGTTT-AGGC----------AATTCATAC------AAT---TTTTTT--TTGGTATAATTATTTGTCCTTCCTCTA-------TAAACCTTGTTCTAT--------------------GAATAAAAGGTTTTGTAATGCGTAAAA-------AATAATAATGCAAATTTTTAA-TTTT--------ATATATCGTCAG-----AAC-AAAAAAAG-----AAATAGAAGTTTTTACTAAAAATTAAATT-----------------------------------T-TAG-TATATTATGGGAACAATTTTAAGTT----------CTTGATTG------GAAATATTTGAAGTATTTG----AAA-AAATTAAGAATAG-------------------------------------------------------------------------------------------------------------------AA----------ATA---------------------------------------------------------------------------------------------------------------------------------------------------------------------------------------------------------------------------CGCTTACAATTTTAGCATT--------ATGTCTAAGTATTACACTCAAAAAATTGATCGAAATATTTGTATAGCTTTGTATTAATTGTTAAAGTTATTATTGTGTAAAGAATTTATCTTACGATTTTAAAAACTTATTTAATTAGGTATTGTTCAGTATTGGGGAAAGAGATTATATAATCTAACAA----------------------ATATATAATAATATA-------------------TTAAA-------ATAGAATAATAAAGTTATTATTTCTATCAAAATTTCCATTGT------ACCACAATTCAATAAATCTTTTCTAAA-TTTATAGATATTTTGATTAATATTCTAGTCTCCGCATGGAATCC-TTTTTTTTTTATCACTTCAAATTAGTATAGGATTCCTT-----------ATAT-AAAAAATCCACCTAAACCTAAAG-AAGAT---------AAAAAAAAAGATTAAGATAATAAGATAAGAAGAAAGAAACTTTTCAAATTG--------GGTTAAAAGGAGTA--GGGGTAGAGATATAT--TATATATGGTAATATAAATTTAGGG-----AGATAATAGTTTAAGACAATT---------AAAAATAAAGTTTTCAATTTTATCAACTACTTTCATAATTTGAATAAC-----TTA------TTCATTTT-GAATAAAGAATT-----TATTACTAGATTTTC------TATA-------------TTTATAGAATA------AAATATATAATCAAC-------TAAAAATGAAGAAAAAACTTTTTGTTTAGGGTTGATGGGGA---TTCTTATTTTCCCCATCCCAAAAATGAA-AGAA-CAAACATGCTAAAACT------AAAATGAAAGGTAAAACCCTTG---TTTATTCTTTTTTTCTTTGAACTTTCTTTCTGAAGTTCAGT---TTTTTTCTTTTTTC--------AAAA------GGATCCG-----TTTTTTTTTTT-AGAATTTAGTAAACAAACTTCTTTTTAG-----TTTACATACCCT-----------------------------------AAAAAAAAAAAG-----AATTCAA----------------------TATAGATCCC-------------------------------------------------------------------------------------------------------------------------------------------------------------------------------------------------------------------------------------------------------------------------------
	'B_aurora'            ------GTGCGAGTCGTTAAGACATAAACTTCTGC------TATTTTTTAAGAGTTAA-----------------------------AATGAATTGAATAATTTTCTATTCATT----------ATTT---------------CTA--------------T--ATGAACTAAAGAACTAAATTAGATAGTTATATGAGTGCAATAAAACAGCTTATAGAAAAAAGAATTCGC-------AGTAAAAACATTGAGTCTCATTTTCTAGGTATAAGAGTTAAGCGGAAATAAACATAATAAAAAAAGAACTTTGATCCCAAGATTGGTTAATTAATTA-----TCCCGTCTTGACGCGGACTC-----AAAAAAAAAGATCAACCCTAGTGAATTTTCACTATTATTTGTATGTACTAG----TATACATCTATTACCATAATACGCGCGATTG--AAC----AAAAATGAGTGGATGGTTAGAAACACCAAAATATGCAAAGGATTAGTAATAGAGATTTGAAAAATTATCCAAAAT-----AAGA-G---------AAACA--TTTTTC------AAAATGGATAAT-------AAAAAAAGAATACTAA-TTGGGGCTTTAAATTCGTAGAAATGATTAGGCAGTACTCCCCACGATTCCGATTCAGAATACGCTTCTATCTACCCATTAACTAAATGACTATCCAAAACGAAATAA---TCCCTTATTTCATAAGTTCCCCCC------CCTTTTTCTGAGAAACAAGAATAGGAACG------------AAAAAAAAAAGAAAGAATACAAG-------TATAAAAAAA-GATAGC----TTTTTTTTTTCTTTCTTATCTCCATGCTAT--TCCAATATTCATTTTCTTT------GTCATATCCATATTCATATTCAT------------------------AAAGGTAAAATTCGTGTCAGAATTGACGAACTAATGGTAATGGAATGGTTATTTCGTTTTCGT------AATTAAAACCG--CTGGATTAGTTGTATTTCT----AAAAAAAGTATTTTAGTGAAGAATTAAGTTATTACTCAACGAAGAAAAATTTTAA-TTTTTAAAGAGGATGAGATCAATTCAGAAGTCA----TTTT---------TTTAT--------TTATT-------------------------------ATTTTCTTTTTTATTCAAAT-----AAAACTAAAACAGACAGAATTCCATTGATTTAATTTTGGAATACACGATAGATCCATTTTGATACTATACTATGCGACAAAACATACATATCAAGATAAATAATATCGACCAACTCCTTAAATTTATTTATATCTTTTGAGGAGCCGTATGAAGTGAAAATCTCATGTACGGTTCTGTAATAGCGATGAGAACAGTA-ATGTTATTGGCGACTATAA------------------------------------------------------------------------TTTAAAATGAAAATAAGTTATTCATTTTT-----ATAGTTGGATGTGAAAGACATATTT------TGCTTAAAAAAAAA----------------------------------------------------------------------------TTATTCGTTACTAGACTATTTATTTATTATAGTATATATTATAGAT--TTGTTC-TTTTCATTCGCTTCCTTTCAT------AATCT-AAGGATTCTATGAAAATCCATTAAAATAGATTATGAGAAACAAACATAAAAGAAAGAC------------------AAAAAGTATAATACTA-------------------------ATATAG------TATTATTGCAAAAAAGAATACAACAAGAAAAGA------GTCTATTCG-----GGTCTGGTCTGGCATTGTCTATTTTCGCCGTCTTCGATTTATATATGAATGGAATATACATGTCATAAAATAGATCGAAAATTTGAAA-------------AACTCAACTTCTCTATTT------ATATAAACTTAATTTTCATTTTTTAATTCGACTGAAACTAGTAATTCATTTT----GTCAAGAATA--TTT-----TTTTTAT---AAATTTCATATTTTACTAATTCC------TTTAGTAAATCCTTTTTTACTAATTCC---T----TTAAGGATTAGTATATATAA---------TTTTTTTTT--------GAATTG----AAAAAAATCCATTCAGTTCAAAACATAA----TTTGGTTAATG---------ATTTTAAATAAACGAACT-C----------AAAAAAAA--GAGTTCTTA-TTTTTTGAGGTTT-TAGC----------AATTCATAC------AAA---TTTTTT--TTGGTATAATTATTTGTCCTTCCTCTA-------TAAACCTTGTTCTAT--------------------GAATAAAAAGTTTTGTAATGCGTAAAA-------AATAATAATGCAAATTTTTTA-TTTT--------CTATATCGTCAG-----AAC-AAAAAAAG-----AAATAGAAGTTTTTACTAAAAATTGCATT-----------------------------------T-TAG-TATATTATGGGAACAATTTTAAGTT----------CTTGATTG------GAAATATTTGAAGTATTTG----AAA-AAATTAAGAATAATTAAGAATAGAAAATTCTATTTCACTTTTACATATTTTAATTTGTTATTAACTGACCCTTTTCAAAAG---AAAAAAAG------------------------------------------------------------------------------------------------TTTTTCGAAATCATAATAACTTATTTTGATTCAATCGTCGAGATTGA-----------AAGAATCAATTCAATGT---------------------AATATTTTTTAGAAAATAAAAAA-CTGGATAAAAAAAAATGT-AAGT--AAAAAAAAAATTGTA-----TATTTGTATCGCTTACAATTTTAGCATT--------ATGTCTAAGTATTACACTCAAAAAATTGATCGAAATATTTGTATAGCTTTGTATTAATTGTTAAAGTTATTATTGTGTAAAGAATTTCTCTTACGATTTTAAAAACTTATTTAATTAGGTATTGTTCAGTATTGGGGAAAGAGATTATATAATCTAACAAATATATAATAATATATTAAAATATATATAATAATATA-------------------TTAAA-------ATAGAATAATAAAGTTATTATTTCTATCAAAATTTCCATTGT------ACCATAATTCAATAAATCTTTTCTAAA-TTTATAGATATTTTGATTAATATTCTAGTCTCCGCATGGAATCC----TTTTTTTATCACTTCAAATTAGTATAGGATTCCTT-----------ATAT-AAAAAATCCACCTAAACCTAAAG-AAGAT-----------AAAAAAAGAT--------TAAGATAAGAAGAAAGAAACTTTTCAAATTG--------GGTTAAAAGGAGTA--GGGGTAGAGATATAT--TATATATGATAATAAAAATTTAGGG-----AGATAATAGTTTAAGACAATA-------AAAAAAAAAAAGTTTTCAATTTTATCAACTACTTTCATAATTTGAATAAC-----TTA------TTCATTTT-GAATAAAGAATT-----TATTACTAGATTTTC------TATA-------------TTTATAGAATA------AAATATATAATCAAC-------TAAAAATGCAGAAAAAACTTTTTGTTTAGGGTCGATGGGGA---TTCTTATTTTCCCCATCCCAAAAATGAA-AGAA-CAAACATGTTAAAACT------CAAATGAAAGGTAAAA-CCTTG---TTTATTC-TTTTTTCTTTGAACTTTCTTTCTGAAGTTCAG----TTTTTTCTTTTTCA--------AAAA------GGATCCG------TTTTTTTTTT-AGAATTTAGGAAACAAACTTCTTTTTAG-----TTTACATACCCT------------------------------------AAAAAAAAAAG-----AATTCAA----------------------TATAGATCCCATTAGGAAATAATAATCATTTGAAAATTAATTCTTT---------TTAATTTAACTAGTCTC-T---------------TT----------TTTGATTTA---------AAAGGGT--------TCAGATTATTACAATGTTTCTTTTTTT--------ATTTATTTGA-----TTTGTCGCACAAAAAAACTTTTTGAATTCCCTGTAGAAAGGGATTTTGCTAATGAAAAAGCTTTCAACGCTGCCCAATACCCTTTGCTTTTCCAAA-
	'B_baik'              ---------------------------------------------TTTTAAGAGTTAA-----------------------------AATGAATTGAATAGTTTTCTATTCATT----------ATTT---------------ATA--------------TTAATGAACTAAAGAACTAAATTAGATAGTTATATGAGTGAAATAAAACAGCTTATAGAAAAAAGAATTCGC-------AGTAAAAAGATTAAGTCTCATTTTCTAGGTATAAGAGTTAAGCGGAAATAAACATAATAAAAAGAGAACTTTTATCCCAAGATTGGTTAATTAATTA-----TCCCGTCTTGACGCGGACTC----AAAAAAAAAAGATCAACCCTAGTGAATTTTCACTATTATTTGTATGTACTAG----TATACATCTATTACCATAATACGCGCGATTG--AAC----AAAAATGAGTGGATGGTTAGAAACACCAAAATATGCAAAGGATTAGTAATAGAGATTTTCAAAATTATCCAAAAT-----AAGA-GAAGA----GAAACATTTTTTTC------AAAATGGATAAT-------AAAAAAAGAATACTAA-TTGGGGCTTTAAATTCGTAGAAATGATTAGGCAGTACTCCCCACGATTCCGATCCAGAATACGCTTCTATCTACCCATTAACTAAATGACTATCCAAAACGAAATAA---TCCCTTATTTCATAAGTTCCCCCC---TTTTTTTTTTCTGAGAAACAAGAATAGGAACG---------AAAAAAAAAAATAGAAAGAATACAAG-------TACAAAAAAA-GATATC--TTTTTTTTTTTTCTTTCTTATCTCCATGCTAT--TCCAATATTCATTTTCTTT------GCCATATC------CATATTCAT------------------------AAAGGTAAAATTCGTGTCAGAATTGACGAAC------TAATGGAATGGTTATTTCGTTTTCGT------AATTAAAACCG--CTGGATTTTTTGTATTTCT----AAAAAAAGTATTTTAGTGAAGAATTAAGTTATTACTCAACGAAGACAAATTAAAA-TTTTTAAAGAGGATGAGATCAATTCAGAAGTCA----TTTT---------TTTAT--------TTATT-------------------------------ATTTTCTTTTTTATTCAAAT-----AAAACTAAAACAGACAGAATTCCATTGATTTAATTTTGGAATACATGATAGATAGATTTTGATACTATACTATCCGACAAAACATACATATCAAGATAAATAATATCGACCAACTCCTTAAATTTATTTATATCTTTTGAGGAGCCGTA----------------------------------------------------------------------------------------------------???????????????????????????????????????????????????????????????????????????????????????????????????????????????????????????????????????????????????????????????????????????????????????????????????????????????????????????????????????????????????????????????????????????????????????????????????????????????????????????????????????????????????????????????????????????????????????????????????????????????????????????????????????????????????????????????????????????????????????????????????????????????????????????????????????????????????????????????????????????????????????????????????????????????????????????????????????????????????????????????????????????????????????????????????????????????????????????????????????????????????????????????????-???????????????????????????????????????????????????????????????????????????????????????????????????????????????????????????????????????????????????????????????????????????????????????????????????????????????????????????????????????????????????????????????????????????????????????????????????????????????????????????????????????????????????????????????????????????????????????????????????????????????????????????????????????????????-------------------?????????????????????????????????????????????????????????????????????????????????????????????????????????????????????????????????????????????????????????????????????????????????????????????????????????????????????????????????????????????????????????????????????????----------------------------------------------------------------AGAATCAATTCAATGT---------------------AATATTTTTTAGAAAATCAAAAA-CTGGAT-AAAACAAATTT-AAGT--AAAAAAAAAATTGTA-----TATTTGTATCGCTTACAATTTTAGCATT--------ATGTATAAGTATTACACTCAAAAAATTGATTGAAATATTTGTATAGCTTTGTATTAATTGTTAAAGTTATTATTGTGTAAAGAATTTCTCTTACGATTTAGAAAACTTATTTAATTAGGTATTGTTCAGTATTGGGGAAATATATTATATAATCTAACAA----------------------ATATCTAATAATATA-------------------TTTAA-------ATATAATAATAAAGTTATTATTTCTAGCAAAATTTCCATTGT------ACCATAATTCAATAAATCTTTTCTAAA-TTTATAGATATTTTGATTAATATTCTATTCTCCGCATGGAATCT----TTTTTTTATCACTTCAAATTAGTATAGGATTCCTT-----------ATAT-AAAAAATCCACCTAAACCTAAAG-AAGAT---------AAAAAAAAAGAT--------TAAGATAAGAAGAAATAAACTTTTCAAATTG--------GGTTACAAGGAGTA--GGGGTAGAGATATAT--TATATATGGTAATAAAAATTTTGAG-----AGATAATAGTTTAAGACAATT----------AAAAAAAAGTTTTCAATTTTATCAACTAATTTCATAATTTTAATAAC-----TTA------TTCATTTT-GAATAAAGAATT-----TATTACTAGATTTTTTATATTTATA-------------TTTATAGAATA------AAATATATAATCAAA-------TCAAAATGAAGAAAAAACTTTTTGTTTAGGGTCGATGGGGA---TTCTTATTTTCCCCATCCCAAAAATGAA-AGAA-CAAACATGCTAAAACT------AAAATTAAAGGGAAAA-CCTTG---TTTATTC-TTTTTTCTTTGAACTTTCTTTCTGAAGTTAAG----TTTTTTCTTTTTCA--------AAAA------GG----------TTTTTTTTTTT-AGAATTTAGTAAACAAACTTCTTTTTAG-----TTTACATACCCT------------------------------------AAATTAAAAAG-----AATTCAA----------------------TATAGATCCCATTAAGAAATAATAATCATTTTAAAATGAATTCTTT---------TTAATTAAACTAGTCTC-T---------------TT----------TTTTATTTA---------AAAGGGT--------TCAGATTATTAGAATGTTTCT------------------------------------------------------------------------------------------------------------------------------
	'B_balansana'         ---------------------------------------------TTTTAAGAGTTAA-----------------------------AATGAATTGAATAATTTTCTATTCATT----------ATTT---------------ATA--------------TTAATGAACTAAAGAACTAAATTAGATAGTTATATGAGTGCAATAAAACAGCTTATAGAAAAAAGAATTCGC-------AGTAAAAACATTGAGTCTCATTTTCTAGGTATAAGAGTTAAGCGGAAATAAACATAATAAAAAAAGAACTTTGATCCCAAGATTGGTTAATTAATTA-----TCCCGTCTTGACGCGGACTC-----AAAAAAAAAGATCAACCCTAGTGAATTTTCACTATTATTTGTATGTACTAG----TATACATCTATTACCATAATACGCGCGATTG--AAC----AAAAATGAGTGGATGGTTAGAAACACCAAAATATGCAAAGGATTAGTAATAGAGATTTTTAAAATTATCCAAAAT-----AAGA-G---------AAACA-TTTTTTC------AAAATGGATAAT-------AAAAAAAGAATACTAA-TTGGGGCTTTAAATTCGTAGAAATGATTAGGCAGTACTCCCCACGATTCCGATTCAGAATACGCTTCTATCTACCCATTAACTAAATGACTATCCAAAACGAAATAA---TCCCTTATTTCATAAGTTCCCCCCCC-TTTTTTTTTTCTGAGAAACAAGAATAGGAACG-----------AAAAAAAAAAAGAAAGAATACAAG-------TACAAAAAAA-GATATC-----TTTTTTTTTCTTTCTTATCTCCATGCTAT--TCCAATATTCATTTTCTTT------GTCATATC------CATATTCAT------------------------AAAGGTAAAATTCGTGTCAGAATTGACGAACTAATGGTAATGGAATGGTTATTTCGTTTTCGT------AATTAAAACCG--CTGGATTAGTTGTATTTCT----AACAAAAGTATTTTAGTGAAGAATTAAGTTATTACTCAACGAAGAAAAATTTTAA-TTTTTAAAGAGGATGAGATCAATTCAGAAGTCA----TTTT---------TTTAT--------TTATT-------------------------------ATTTTCTTTTTTATTCAAAT-----AAAACTAAAACAGACAGAATTCCATTGATTTAATTTTGGAATACACGATAGATCAATTTGGATACTATACTATCCGACAAAACATACATATCAAGATAAATAATATCGACCAACTCCTTAAATTTATTTATATCTTTTGAGGAGCCGTA-------------------------------------------------------------------------------------------------------------------------------------------------------------------------------------------------------------------------------------------------------------------------------------------------------------------------TTTATTTACTATAGTATATATTATAGAT--TTGTTC-TTTTCATTCGATTCCTTTCAT------AATCT-AAGGATTCTATGAAAATCCATTAAAATAGATTATGAGAAACAAACATAAAAGAAAGAC------------------AAAAAGTATAATAATA-------------------------ATATAG------TATTATTGCAAAAACGAATACAACAAGAAAAGA------GTCTATTCG-----GGTCTGGTCTGGCATTGTCTATTTTCGCCGTCTTCGATTTATATATGAATGGAATATACATGTCATAAAATAGATCGAAAATTTTAAA-------------AACTCAACTTCTCTATTT------ATATGAACTTAATTTGCATTTTTGAATTCGACTGAAACTAGTAATTCATTTT----GTCAAGAATA--TTT-----TTTTTTTATAAAATTTCATATTTTACTAATTCC------TTTAGTAAATCCTTTTATAATTTATTTATGT----CAAAGGATTAGTATATATAA-------TTTTTTTTTTT--------GAATTGAAAAAAAAAAATCCATTCAGTTCAAAACATAA-----TTGGTTAATG---------ATTTTAAATAAACGAACT-C----------AAAAAAAA--GAGTTCTTA-TTTTTTGAGGTTT-AGGC----------AATTCATAC------AAATTTTTTTTT--TTGGTATAATTATTTGTCCTTCCTCTA-------TAAACCTTGTTCTAT--------------------GAATAAAAAGTTTTGTAATGCGTAAAA-------AATAATAATGCAAATTTTTAA-TTTT--------CTATATCGTCAG-----AAC-AAAAAAAG-----AAATAGAAGTTTTTACTAAAAATTGCATT-----------------------------------T-TAG-TATATTATGGGAACAATTTTAAGTT----------CTTGATTG------GAAATATTTGAAGTATTTG----AAA-AAATTAAGAATAATTAAGAATAGAAAAT---------------------------------------------------------------------------------------------------------------------------------------------------------------------------------------------------------------------------AGAATCAATTCAATGT---------------------AATATTTTTTAGAAAATAAAAAA-CTGGAT-AAAAAAAATTT-AAGT---AAAAAAAAATTGTA-----TATTTGTATCGCTTACAATTTTAGCATT--------ATGTCTAAGTATTACACTCAAAAAATTGATCGAAATATTTGTATAGCTTTGTATTAATTGTTAAAGTTATTATTGTGTAAAGAATTTCTCTTACGATTTTAAAAACTTATTTAATTAGGTATTGTTCAATATTGGGGAAAGAGATTATATAATCTAACAA----------------------ATATATAATAATATA-------------------TTAAA-------ATAGAATAATAAAGTTATTATTTCTATCAAAATTTCCATTGT------ACCACAATTCAATAAATCTTTTCTAAA-TTTATAGATATTTTGATTAATATTCTAGTCTCCGCATGGAATCC--TTTTTTTTTATCACTTCAAATTAGTATAGGATTCCTT-----------ATAT-AAAAAATCCACCTAAACCTAAAG-AAGAT----------AAAAAAAAGAT--------TAAGATAAGAAGAAAGAAACTTTTCAAATTG--------GGTTAAAAGGAGTA--GGGGTAGAGATATAT--TATATATGATAATAAAAATTTAGGG-----AGATAATAGTTTAAGACAATT---------AAAAAAAAAGTTTTCAATTTTATCAACTACTTTCATAATTTGAATAAC-----TTA------TTCATTTT-GAATAAAGAATT-----TATTACTAGATTTTC------TATA-------------TTTATAGAATA------AAATATATAATCAAC-------TAAAAATGACGAAAAAACTTTTTGTTTAGGGTCGATGGGGA---TTCTTATTTTCCCCATCCCAAAAATGAA-AGAA-CAAACATGCTAAAAAT------AAAATGAAAGGTAAAA-CCTTG---TTTATTC-TTTTTTCTTTGAACTTTCTTTCTGAAGTTCAG----TTTTTTCTTTTTCA--------AAAA------GGATCCG------TTTTTTTTTT-AGAATTTAGTAAACAAACTTCTTTTTAG-----TTTACATACCCT----------------------------------AAAAAAAAAAAAG-----AATTCAA----------------------TATAGATCCCATTAGGAAATAATAATCATTTGAAAATTAATTCTTT---------TTAATTTAACTAGTCTC-T---------------TT----------TTTGATTTA---------AAAGGGT--------TCAGATTATTA-AATGTTTCTTTTTTT--------ATTTATTTGA-----TTTGTCGCACAAAAAAACTTTTTGAATTCCC------------------------------------------------------------------
	'B_baviensis'         ---------------------------------------------TTTTAAGAGTTAA-----------------------------AATGAATTGAATAATTTTCTATTCATT----------ATTT---------------ATA--------------TTAATGAACTAAAGAACTAAATTAGATAGTTATATGAGTGCAATAAAACAGCTTATAGAAAAAAGAATTCGC-------AGTAAAAACATTGAGTCTCATTTTCTAGGTATAAGAGTTAAGCGGAAATAAACATAATAAAAAAAGAACTTTGATCCCAAGATTGGTTAATTAATTA-----TCCCGTCTTGACGCGGACTC-----AAAAAAAAAGATCAACCCTAGTGAATTTTCACTATTATTTGTATGTACTAG----TATACATCTATTACCATAATACGCGCGATTG--AAC----AAAAATGAGTGGATGGTTAGAAACACCAAAATATGCAAAGGATTAGTAATAGAGATTTTTAAAATTATCCAAAAT-----AAGA-G---------AAACA-TTTTTTC------AAAATGGATAAT-------AAAAAAAGAATACTAA-TTGGGGCTTTAAATTCGTAGAAATGATTAGGCAGTACTCCCCACGATTCCGATTCAGAATACGCTTCTATCTACCCATTAACTAAATGACTATCCAAAACGAAATAA---TCCCTTATTTCATAAGTTCCCCCCCC-TTTTTTTTTTCTGAGAAACAAGAATAGGAACG-----------AAAAAAAAAAAGAAAGAATACAAG-------TACAAAAAAA-GATAGC----TTTTTTTTTTCTTTCTTATCTCCATGCTAT--TCCAATATTCATTTTCTTT------GTCATATC------CATATTCAT------------------------AAAGGTAAAATTCGTGTCAGAATTGACGAACTAATGGTAATGGAATGGTTATTTCGTTTTCGT------AATTAAAACCG--CTGGATTAGTTGTATTTCT-----AACAAAGTATTTTAGTGAAGAATTAAGTTATTACTCAACGAAGAAAAATTTTAA-TTTTTAAAGAGGATGAGATCAATTCAGAAGTCA----TTTT---------TTTAT--------TTATT-------------------------------ATTTTCTTTTTTATTCAAAT-----AAAACTAAAACAGACAGAATTCCATTGATTTAATTTTGGAATACACGATAGATCAATTTGGATACTATACTATCCGACAAAACATACATATCAAGATAAATAATATCGACCAACTCCTTAAATTTATTTATATCTTTTGAGGAGCCGTA-------------------------------------------------------------------------------------------------------------------------------------------------------------------------------------------------------------------------------------------------------------------------------------------------------------------------TTTATTTACTATAGTATATATTATAGAT--TTGTTC-TTTTCATTCGATTCCTTTCAT------AATCT-AAGGATTCTATGAAAATCCATTAAAATAGATTATGAGAAACAAACATAAAAGAAAGAC------------------AAAAAGTATAATAATA-------------------------ATATAG------TATTATTGCAAAAACGAATACAACAAGAAAAGA------GTCTATTCG-----GGTCTGGTCTGGCATTGTCTATTTTCGCCGTCTTCGATTTATATATGAATGGAATATACATGTCATAAAATAGATCGAAAATTTTAAA-------------AACTCAACTTCTCTATTT------ATATGAACTTAATTTGCATTTTTGAATTCGACTGAAACTAGTAATTCATTTT----GTCAAGAATA-TTTT-----TTTTTTTATAAAATTTCATATTTTACTAATTCC------TTTAGTAAATCCTTTTATAATTTATTTATGT----CAAAGGATTAGTATATATAA-------TTTTTTTTTTT--------GAATTGAAAAAAAAAAATCCATTCAGTTCAAAACATAA-----TTGGTTAATG---------ATTTTAAATAAACGAACT-C----------AAAAAAAA--GAGTTCTTA-TTTTTTGAGGTTT-AGGC----------AATTCATAC------AAATTTTTTTTT--TTGGTATAATTATTTGTCCTTCCTCTA-------TAAACCTTGTTCTAT--------------------GAATAAAAAGTTTTGTAATGCGTAAAA-------AATAATAATGCAAATTTTTAA-TTTT--------CTATATCGTCAG-----AAC-AAAAAAAG-----AAATAGAAGTTTTTACTAAAAATTGCATT-----------------------------------T-TAG-TATATTATGGGAACAATTTTAAGTT----------CTTGATTG------GAAATATTTGAAGTATTTG----AAA-AAATTAAGAATAATTAAGAATAGAAAAT---------------------------------------------------------------------------------------------------------------------------------------------------------------------------------------------------------------------------AGAATCAATTCAATGT---------------------AATATTTTTTAGAAAATAAAAAA-CTGGAT-AAAAAAAATTT-AAGT---AAAAAAAAATTGTA-----TATTTGTATCGCTTACAATTTTAGCATT--------ATGTCTAAGTATTACACTCAAAAAATTGATCGAAATATTTGTATAGCTTTGTATTAATTGTTAAAGTTATTATTGTGTAAAGAATTTCTCTTACGATTTTAAAAACTTATTTAATTAGGTATTGTTCAATATTGGGGAAAGAGATTATATAATCTAACAA----------------------ATATATAATAATATA-------------------TTAAA-------ATAGAATAATAAAGTTATTATTTCTATCAAAATTTCCATTGT------ACCACAATTCAATAAATCTTTTCTAAA-TTTATAGATATTTTGATTAATATTCTAGTCTCCGCATGGAATCC--TTTTTTTTTATCACTTCAAATTAGTATAGGATTCCTT-----------ATAT-AAAAAATCCACCTAAACCTAAAG-AAGAT----------AAAAAAAAGAT--------TAAGATAAGAAGAAAGAAACTTTTCAAATTG--------GGTTAAAAGGAGTA--GGGGTAGAGATATAT--TATATATGATAATAAAAATTTAGGG-----AGATAATAGTTTAAGACAATT---------AAAAAAAAAGTTTTCAATTTTATCAACTACTTTCATAATTTGAATAAC-----TTA------TTCATTTT-GAATWAAGRATT-----TATTACTAGATTTTC------TATA-------------TTTATAGAATA------AAATATATAATCAAC-------TAAAAATGACGAAAAAACTTTTTGTTTAGGGTCGATGGGGA---TTCTTATTTTCCCCATCCC-AAAATGAA-AGAA-CAAACATGCTAAAAAT------AAAATGAAAGGTAAAA-CCTTG---TTTATTC-TTTTTTCTTTGAACTTTCTTTCTGAAGTTCAG----TTTTTTCTTTTTCA--------AAAA------GGATCCG------TTTTTTTTTT-AGAATTTAGTAAACAAACTTCTTTTTAG-----TTTACATACCCTAAAAA-----------------------------AAAAAAAAAAAAG-----AATTCAA----------------------TATAGATCCCATTAGGAAATAATAATCATTTGAAAATTAATTCTTT---------TTAATTTAACTAGTCTC-T---------------TT----------TTTGATTTA---------AAAGGGT--------TCAGATTATTA-AATGTTTCTTTTTTT--------ATTTATTTGA-----TTTGTCGCACAAAAAAACTTTTTGAATTCCC------------------------------------------------------------------
	'B_blancii'           CTCTACGTGCGAGTCGTTAAGACATAAACTTCTCC------TATTTTTTAAGAGTTAA-----------------------------AATGAATTGAATAGTTTT-------------------ATTC---------------ATA--------------TTAATGAACTAAAGAACTAAATTAGATAGTTATATGAGTGAAATAAAACAGCTTATAGAAAAAAGAATTCGC-------AGTAAAAACATTGAGTCTCATTTTCTAGGTATAAGAGTTAAGCGGAAATAAACATAATAAAAAGAGAACTTTTATCCCAAGATTGGTTAATTAATTA-----TCCCGTCTTGACGCGGACTC---AAAAAAAAAAAGATCAACCCTAGTGAATTTTCAATATTATTTGTATGTACTAG----TATACATCTATTACCATAATACGCGCGATTG--AAC----AAAAATGAGTGGATGGTTAGAAACACCAAAATATGCAAAGGATTAGTAATAGAGATTTTCAAAATTATCCAAAAT-----AAGA-GAAGA----GAAACA-TTTTTGA------AAAATGGATAAT-------AAAAAAAGAATACTAA-TTGGGGCTTTAAATTCGTAGAAATGATTAGGCAGTACTCCCCACGATTCCGATCCAGAATACACTTCTATCTACCCATTAACTAAATGACTATCCAAAACGAAATAA---TCCCTTATTTCATAAGTTCCCCCT------TTTTTTTCTGAGAAACAAGAATAGGAACG-----------AAAAAAAAATAGAAAGAATACAAG-------TACAAAAAAA-GATATC---TTTTTTTTTTTCTTTCTTATCTCCATGCTAT--TCCAATATTCATTTTCTTT------GCCATATC------CATATTCAT------------------------AAAGGTAAAATTCGTGTCAGAATTGACGAAC------TAATGGAATGGTTATTTCGTTTTCGTAATTAAAATGAAAACCG--CTGGATTATTTGTATTTCTTAAAAAAAAAAGTATTTTAGTGAAGAATTAAGTTATTACTCAATGAAGAAAAATTTTAA-TTTTTAAAGAGGATGAGATCAATTCAGAAGTCA--TTTTTT---------TTTAT--------TTATT-------------------------------ATTTTCTTTTTTATTCAAAT-----AAAACTAAAACAGACAGAATTCCATTGATTTAATTTTGGAATACACGATAGATAGATTTTGATACTATACTATCCGACAAAACATACATATCAAGATAAATAATATCGACCAACTCCTTAAATTTATTTATATCTTTTGAGGAGCCGTATGAGGTGAAAATCTCATGTACGGTTCTGTAATAGCGATGAGAACAGTA-ATGTTATTGCCGACTATAATTATCTAACAGTTCAAGTACAGTTGATATAGT-----------------------------------------------------------------------------------------AAACATATTT------TGCTTAAAAAAAA---GATTCTTTA-CAAAATGAATTACTAGTTTCAGTCGAATTAAAAAATTTCAATTAAGTTCATATAAATAGAAAAACGATTCGTTACTATACTATTTATTTACTATACTATATATTATATAT--TTGTTC-TTTTCATTCGATTCCTTTCAT------AATCT-AAGGATTCTATGAAAATCCATTTCAATATATTATGAGAAACAAACATAAAAGAAAGAC------------------AAAAAGTATAATAATA-------------------------ATATAG------TATTATTGCAAAAAAGAATACAACAAGAAAAGA------GTCTATTCG-----GGTCTGGTCTGGCATTGTCTATTTTCGCCGTCTTCCATTTATATATGAATGGAATATACATGTCATAAAATAGATCGAAAATTTTAAA-------------AACTCAACTTTTTT--------------------------------------------------------------------------------T-----TTTTT-------ATTTAATATTTTACTAATTCC------TTTAGTAAATCCTTTTATAATTTATTTATGT----CAAAGGATTAGTATATATAA---------TTTTTTTTT--------TAATTG----AAAAAAATCCATTCAGTTCAAAAGAGAA-----TTGGTTAATG---------ATTTTTAATAAACGAATT-------------AAAAAAA--AAGTTCTTA-TTTTTTTGGGTTT-CGGC----------AATTCATAC------AAA---TTTTTT--TTGGTATAATTATTTGTCCTTCTTCTA-------TAAATCTTGTTCTAT--------------------GAATAAAAAGTTTTGTAATGCGTAAAA-------AATAATAATGCAAATTTTTAA-TTTT--------CTATATCGTCAG-----AAC-AAAAAAAG-----AAATAGAAGTTTTTACTAAAAATTTCATT-----------------------------------T-TAG-TATATTATGGGAACAATTTGAAGTT----------CTTGATTG------GAAATATTTGAAGTATTTG----AAA-AAATTCAGAATAATTAAGAATAGAAAATTCTATTCAACTTTTACATATTTTAATTTGTTATTAACTG--------------------------------------------------------------------------------------------------------------------------------------TAATAACTTATTTTGATTCAACCGTCGAGATTGA-----------AAGAATCAATTCAATGT---------------------AATATTTTTTAGAAAATCGAAAA-CTGGAT-AAAAAAAAATGGAAGT----AAAAAAAATTGTA-----TATTTG-------------------------------------------------------------------------------------------TAAAGTTATTATTGTGTAAAGAATTTCTCTTACGATTTAGAAAACTTATTTAATTAGGTATTGTTCAGTATTGGGGAAATAGATTATATAATCTAACAA----------------------ATATCTAATAATATA-------------------TTTAA-------ATATAATAATAAAGTTATTATTTCTATCAAAATGT-CATTCT------ACCATAATTCAATAAATCTTTTCTAAA-TTTATAGATATTTTTATTAATATTCTAGTCTCCACATGGAATCT----TTTTTTTATCACTTCAAATTAGTATAGGATTCCTT-----------ATAT-AAAAAATCCACCTAAACCTAAAG-AAGAT-------AAAAAAAAAAAGAT--------TCAGATAAGAAGAAAGAAACTTTTCAAATTT--------GGTTAAACGGAGTA--GGGGTAGAGATATAT--TATATATGGTAATATAAATTTAGGG-----AGATAATAGTTTAAGACAATA---------AAAAAAAAAGTTTTCAATTTT---------------------AATAAC-----TTA------TTCATTTT-GAATAAAGAATT-----TATTACTAGATTTTCTATATTTATA-------------TTTTTAGAATAAAATATAAATATAGAATCAAA-------TAAAAATGAAGAAAAAAGTTTTTGTTTAGGGTCGATGGGGA---TTCTTATTTTCCCCATCCCAAAAATGAA-AGAA-CAAACATGCTAAAACT------AAAATTAAAGGTAAAA-CCTTG---TTTATTC-TTTTTTCTTTGAACTTTCTTTCTGAAGTTCAG----TTTTTTCTTTTTCA--------AAAA------GTATCAG----TTTTTTTTTTTT-AGAATTTAGTAAACAAACTTCTTTTTAG-----TTTACATACCCT-------------------------------------AAAAAAAAA------AATTAAA----------------------TATAGATCCCATTAGAAAATAATAATCATTTTCAAATGAATTCTTT---------TTAATTTAACTAGTCTC-T---------------TT----------TTTGATTTA---------AAAGGGT--------TTAGATTATTAGAATGTTTCTTTTTTT----TTTTATTTATTTGA-----TTTGTCGCACAAAAAAACTTTTTGAATTCCCTGTAGAAAGAGATTTTGCTAATGAAAAAGCTTTCAACGCTGCCCAATACCCTTTACTT--------
	'B_boisiana'          ---------------------------------------------TTTTAAGAGTTAA-----------------------------AATGAATTGAATAGTTTTCTATTCATT----------ATTT---------------ATA--------------TTAATGAACTAAAGAACTAAATTAGATAGTTATATGAGTGAAATAAAACAGCTTATAGAAAAAAGAATTCGC-------AGTAAAAACATTGAGTCTCATTTTCTAGGTATAAGAGTTAAGCCGAAATAAACATAATAAAAAGAGAACTTTTATCCCAAGATTGGTTAATTAATTA-----TCCCGTCTTGACGCGGACTC-----AAAAAAAAAGATCAACCCTAGTGAATTTTCACTATTATTTTTATGTACTAG----TATACATCTATTACCATAATACGCGCGATTG--AAC----AAAAATGAGTGGATGGTTAGAAACACCAAAATATGCAAAGGATTAGTAATAGAGATTTTCAAAATTATCCAAAATAAAATAAGA-GAAGA----GAAACA-TTTTTTC------AAAATGGATAAT-------AAAAAAAGAATACTAA-TTGGGGCTTTAAATTCGTAGAAATGATTAGGCAGTACTCCCCACGATTCCGATCCAGAATACGCTTCTATCTACCCATTAACTAAATGACTATCCAAAACGAAATAA---TCCCTTATTTCATAAGTTCCCCCC----TTTTTTTTTCTGAGAAACAAGAATAGGAACG----AAAAAAAAAAAAAAAATAGAAAGAATACAAG-------TACAAAAAAA-GATAGC-----TTTTTTTTTCTTTCTTATCTCCATGCTAT--TCCAATATTCATTTTATTT------GCCATATA------CATATTCAT------------------------AAAGGTAAAATTCGTGTCAGAATTGACGAACTAATGGTAATGGAATGGTTATTTCGTTTTCGT------AATTAAAACCG--CTGGATTAGTTGTATTTCT----AAAAAAAGTACTTTAGTGAAGAATTAAGTTATTACTCAACGAAGAAAAATTTTAA-TTTTTAAAGAGGATGAGATCAATTCAGAAGTCA----TTTT---------TTTAT--------TTATT-------------------------------ATTTTCTTTTTTATTCAAAT-----AAAACTAAAACAGACAGAATTCCATTGATTGAATTTTGGAATACACGATAGATCCATTTTGATACTATACTATCCGAC-AAACATACATATCAAGATAAATAATATCGATCAACTCCTTAAATTTTTTTATATCTTTTGAGGAGCCGTA-------------------------------------------------------------------------------------------------------------------------------------------------------------------------------------------------------------------------------------------------------------------------------------------------------------------------TTTATTTACTATAGTATATATTATATAT--TTGTTC-TTTTCATTCGATTCCTTTCAT------AATCT-AAGGATTCTATGAAAATCCATTAAAATAGATTATGAGAAACAAACATAAAAGAAAGAC------------------AAAAAGTATAATACTA-------------------------ATATAG------TATTATTGCAAAAAAGAATACAACAAGAAAAGA------GTCTATTCG-----GGTCTGGTCTGGCATTGTCTATTTTCACCGTCTTCGATTTATATATGAATGGAATATACATGTCATAAAATAGATC-AAAATTTTAAA-------------AACTCAACTTCTCTATTT------ATATGAACTTAATTTGCATTTTTGAATTCGACTGAAACTAGTAATTCATTTT----GTCAAGAATA---TT-----TTTTTTTATAAAATTTCATATTTTACTAATTCC------TTTAGTAAATCCTTTTCTAATTTATTTATGT----CAAAGGATTAGTATATATAA---------TTTTTTTTT--------GAATTG----AAAAAAATCCATTCAGTTCAAAAGATAA-----TTGGTTAATG---------ATTTTAAATAAACGAACT-C----------AAAAAAAA--TAGTTCTTA-TTTTTTGAGATTT-GGGT----------AATTCATAC------AAA---TTTTTT--TTGGTATAATTATTTGTCCTTCCTCTA-------TAAACCTTGTTGTAT--------------------GAATAAAAAGTTTTGTAATGCGTAAAA-------AATAATAATGCAAATTTTTAA-TTTTCTATATCGCTATATCGTCAG-----AAC-AAAAAAAG-----AAATAGAAGTTTTTACTAAAAATTTCATT-----------------------------------T-TAG-TATATTATGGGAACAATTTTAAGTT----------CTTGATTG------GAAATATTTGAAGTATTTG----AAA-AAATTAAGAATAATTAAGAATAGAAAAT--------------------------------------------------------------------------------------------------------------------------------------------------------------------------------------------------------------------------------------------------------------------------------------------------------------------------------------------------------------------------------------------------------------------------------------------------------------------------------------TTTAATTAGGTATTGTTCAGTATTGGGGAAAGAGATTATATAATCTAACAA----------------------ATAGATAATAATCTA-------------------TTTAA-------ATATAATAATAAAGTTATTATTTCTATCAAAATTTCCATTGT------ACCATAATTCAATAAATCTTTTCTAAA-TTTATAGATATTTTGATTAATATTCTAGTCTCCGCATGGAATCC----TTTTTTTATAACTTCAAATTAGTATAGGATTCCTT-----------ATAT-AAAAAATACACCTAAACCTAAAG-AAGAT----------AAAAAAAAGAT--------TAAGATAAGAAGAAAGAAACTTTTCAAATTG--------GGTTAAAAGGAGTG--GGGGTAGAGATATAT--TATATATGGTAATAAAAATTTAGGG-----AGATAATAGTTTAAGACAATA---------AAAAAAAAAGTTTTCAATTTTATCAACTACTTTCATAATTTGAATAAC-----TTA------TTCATTTT-GAATAAAGAATT-----TATTACTAGATTTTC------TATA-------------TTTATAGAATC------AAATATATAATCAAA-------TAAAAATGAAGAAAAAACTTTTTGTTTAGGGTCGATGGGGA---TTCTTATTTTCCCCATCCCAAAAATGAA-AGAA-CAAACATGCTAAAACT------TAAATGAAAGGTAAAA-CCTTG---TTTATTC-TTTTTTCTTTGAACTTTCTTTCTGAAGTTAAG----TTTTTTCTTTTTCA--------AAAA------GTATCCG------TTTTTTTTTT-AGAATTTAGTAAACAAACTTCTTTTTAG-----TTTACATACCCT----------------------------------AAAAAAAAAAAAG-----AATTCAA----------------------TATAGATCCCATTAGGAAATAATAATCATTTTCAAATGAATTCTTT---------TTAATTTAACTAGTCTC-T---------------TTTTTGATTTAATTTGATTTA---------AAAGGGT--------TCAGATTATTACAATGTTTCTTTTTTT--------ATTTAATTT-------------------------------------------------------------------------------------------------------
	'B_brandisiana'       ------GTGCGAGTCGTTAAGACATAAACTTCTCC------TATTTTTTAAGAGTTAA-----------------------------AATGAATTGAATAGTTTTCTATTCATT----------ATTT---------------ATA--------------TTAATGAACTAAAGAACTAAATTAGATAGTTATATGAGTGAAATAAAACAGCTTATAGAAAAAAGAATTCGC-------AGTAAAAACATTGAGTCTCATTTTCTAGGTATAAGAGTTAAACGGAAATAAACATAATAAAAAGAGAACTTTTATCCCAAGATTGGTTAATTAATTA-----TCCCATCTTGACGCGGACTC------AAAAAAAAGATCAACCGTAGTGAATTTTCACTATTATTTGTATGTACTAG----TATACATCTATTACCATAATACGCGCGATTG--AAC----AAAAATGAGTGGATGGTTAGAAACACCAAAATATGCAAAGGATTAGTAATAGAGATTTTCAAAATTATCCAAAAT-----AATA-G---------AAACA-TTTTTTC------AAAATGGATAAG-------AAAAAAAGAATACTAA-TTGGGGCTTTAAATTCGTAGAAATGATTAGGCAGTACTCCCCACGATTCCGATTCAGAATACGCTTATATCTACCCATTAACTAAATGACTATCCAAAACGAAATAA---TCCCTTATTTCATAAGTTCCCC---------TTTTTTCTGAGAAACAAGAATAGGAAC------------AAAAAAAAATAGAAAGAATACAAG-------TATAAAAAAA-GATAGC------TTTTTTTTCTTTCTTATCTCCATGCTAT--TCCAATATTCATTTTCTTT------GCCATATA------CATATTCAT------------------------AAAGGTAAAATTTGTGTCAAAATTGACGAACTAATAGTAATGGAATGATTATTTCGTTTTCGT------AATTAAAACCG--CTGGATTAGTTGTATTTCT----AAAAAAAGTATTTTAGTCAAGAAGTTAGTTATTACTCAACGAAGACAAATTTTAA-TTTTTAAAGAGGATGAGATCAATTCAGAAGTCA----TTTT---------TTTAT--------TTATT-------------------------------ATTTTCTTTTTTATTCAAAT-----AAAACTAAAACAGACAGAATTCCATTGATTTAATTTTAGAATACACGATAGATCGATTTTGATACTATACTATCCGACAAAACATACATATCAAGATAAATAATATCGACCAACTCCTTAAATTTATTTATATCTTTTGAGGAGCCGTATGAAGTGAAAATCTCATGTACGGTTCTGTAATAGCGATGAGAACAGTA-ATGTTATTGTCTACTATAAT-------------------------------------------------------------------------------------------------------------TTGGATGTGAAAGACATATTT------TGCTTAAAAAAAAA----------------------------------------------------------------------------TTATTCGTTACTAGACTATTTATTTCCTATAGTATATATTATAGAT--TTGTTC-TTTTCATTTGATTCCTTTCAT------AATCT-AAGGATTCTATGAAAATCCATTAAACTAGATTATGAGAAACAAACATAAAAGAAAGAT------------------AAAAAGTATAATACTA-------------------------ATATAG------TATTATTGAAAAGAAGAATACAACAAGAAAAGA------GTCTATTCG-----GGTCTGGTCTGGCATTGTCTATTTTCTCCGTCTTCGATTTATATATGAATGGAATATACATGTCATAAAATAGATCGAAAATTTGAAA-------------AACCCAACTTCTCTATTT------ATATGAACTTAATTTGCATTTTTTAATTCGACTGAAACTGGTAATTCATTTT----GTCAAAAATA--TTT-----TTTTTTTATAAAATTTCATATTTTACTAATTCC------TTTAGTAAATCATTTTCTAATTTATTTATGT----CAAAGGATTAGTATATATAA---------TTTTTTTTT--------GAATTG----AAAAAAATCCATTCAGTTC-------AA-----TTGGTTAATG---------ATTTTAAATAAACGAACT-C---------AAAAAAAAA--TAGTTCTTA-TTTTTTGAGGTTT-AGAC----------AATTAATACTAATACAAA--TTTTTTT--TTGGTATAAT-----------------------------------------------------------------------------------------------------------------------------------------------------------------TAATAGAAGTTTTTACTAAAAATTGCATT-----------------------------------T-TAG-TATATTAT-GGAACAATTTTTAGTT----------CTTGATTG------GAAATATTTGAAGTATTTG----AAA-AAATTAAGAATAATTAAGAATAGAAAATTCTATTTCACTTTTACATATTTTAATTTGTTATTAACT--------------------------------------------------------------------------------------------------------------------------TTCTTCGAAATCATAATAACTTATTTTGATTCAATCGTCGAGATTGA-----------AAGAATCAATTCAATGT---------------------AATATTTTTTAGAAAATAAAAAA-CTGGATAAAAAAAAATTT-AAGT--AAAAAAAAAATTGTA-----TATTTGTATCGCTTACAATTTTAGCATT--------ATGTCTAAGTATTACACTCAAAAAATTGATCGAAATATTTGTATAGCTTTGTATTAATTGTTAAAGTTATTATTGTGTAAAGAATTTCTCTTACGATTTTAAAAACTTATTTAATTAGGTATTGTTCAGTATTGGGGAAAGAGATTATATAATCTAACAA----------------------ACATATAATAATATA-------------------TTAAA-------ATAGAATAATAAAGTTATTATTTCTATCAAAATTTCCATTGT------ACCACAATTCAATAAATCTTTTCTAAA-TTTATAGATATTTTGATTAATATTCTAGTCTCCGCATGGAATCC----TTTTTTTATCACTTCAAATTAGTATAGGATTCCTT-----------ATAT-AAAAAATACACCTAAACCTAA?G-AAGAT--------AAAAAAAAAAGAT--------TAAGATAAGAAGAAAGAAACTTTTCAAATTG--------GGTTAAAAGGAGTA--GGGGTAGAGATATAT--TATATATGGTAATAAAAATTTAGGG-----AGATAATAGTTTAAGACAATT-------AAAAAAAAAAAGTTTTCAATTTTATCAACTACTTTCATAATTTGAATAAC-----TTA------TTCCTTTT-GAATAAAGAATT-----TATTACTAGATTTTC------TATA-------------TTTATAGAATA------AAATATAGAATCAAC-------TAAAAATGAAGAAAAAACTTTTTGTTTAGGGTCGATGGGGA---TTCTTATTTTCCCCATCCCAAAAATGAA-AGAA-CAAACATGCTAAAACT------AAAATGAAAGGTAAAA-CCTTG---TTTATTA-TTTTTTCTTTGAACTTTCTTTCTAAAGTTCAG----TTTTTTCTTTTTCA--------AAAA------GGATCCG------TTTTTTTTTT-AGAATTTAGTAAACAAACTTCTTTTTAG-----TTTACATACCCT------------------------------------AAAAAAAAAAG-----AATTCAA----------------------TATAGATCCCATTAGGAAATAATAATCATTTGAAAATTAATTCTTT---------TTAATTTAACTAGTCTC-T---------------TT----------TTTGATTTA---------AAAGGGT--------TCAGATTATTACAATGTTTCTTTTTTT--------ATTTA-----------------------------------------------------------------------------------------------------------
	'B_burbidgei'         --------------------------------------------------------------------------------------------------------------------------------------------------------------------------------------------------------------------------------------------------------------------------------------------AAATAAACATAATAAAAAGAGAACTTTTATCCCAAGATTGGTTAATTAATTA-----TCCCGTCTTGACGCGGACTC-----AAAAAAAAAGATCAACCCTAGTGAATTTTCACTATTATTTGTATGTACTAG----TATACATCTATTACCATAATACGCGCGATTG--AAC----AAAAATGAGTGGATGGTTAGAAACACCAAAATATGCAAAGGATTAGTAATAGAGATTTTCAAAATTATCCAAAAT-----AAGA-GAAGA----GAAACATTTTTTTC------AAAATGGATAAT-------AAAAAAAGAATACTAA-TTGGGGCTTTAAATTCGTAGAAATGATTAGGCAGTACTCCCCACGATTCCGATCCAGAATACGCTTCTATCTACCCATTAACTAAATGACTATCCAAAACGAAATAA---TCCCTTATTTCATAAGTTCCCCCC------TTTTTTTTTGAGAAACAAGAATAGGAACG----------AAAAAAAAAAGAGAAAGAATACAAG-------TACAAAAAAA-GATATC---TTTTTTTTTTTCTTTCTTATCTCCATGCTAT--TCCAATATTCATTTTCTTT------GCCATATC------CATATTCAT------------------------AAAGGTAAAATTCGTGTCAGAATTGACGAAC------TAATGGAATGGTTATTTCGTTTTCGT------AATTAAAACCG--CTGGATTATTTGTATTTCT----AAAAAAAGTATTTTAGTGAAGAATTAAGTTATTACTCAACGAAGACAAATTAAAA-TTTTTAAAGAGGATGAGATCAATTCAGAAGTCA----TTTT---------TTTAT--------TTATT-------------------------------ATTTTCTTTTTTATTCAAAT-----AAAACTAAAACAGACAGAATTCCATTGATTTAATTTTGGAATACATGATAGATAGATTTTGATACTATACTATCCGACAAAACATACATATCAAGATAAATAATATCGACCAACTCCTTAAATTTATTTATATCTTTTGAGGAGCCGTA-------------------------------------------------------------------------------------------------------------------------------------------------------------------------------------------------------------------------------------------------------------------------------------------------------------------------TTTATTTACTATACTATATATTATATAT--TTGTTC-TTTTCATTCGATTCCTTTCAT------AATCT-AAGGATTCTATGAAAATCCATTTAAATATATTATGAGAAACAAACATAAAAGAAAGAC------------------AAAAAGTATAATAATA-------------------------ATATAG------TATTATTGCAAAAAAGAATACAACAAGAAAAGA------GTCTATTCG-----GGTCTGGTCTGGCATTGTCTATTTTTGCCGTCTTCCGTTTATATATGAATGGAATATACATGTCATAAAATAGATCGAAAATTTTAAA-------------AACTCAACTTTTCTATTT------ATATGAACTTAATTTGCATTTTTTAATTCGACTGAAACTAGTAATTCATTTT----GTAAAGAATA--TTTTT---CTTTTTTTTTTAATTGAATATTTTACTAATTCC------TTTAGTAAATCCTTTTATAATTTATTTATGT----CAAAGGATTAGTATATATAA----------TTTTTTTT--------TAATTG----AAAAAAATCCATTCAGTTCAAAAGAGAA-----TTGGTTAATT---------ATTTTTAATAAACGAACT-----------AAAAAAAAA--TAGTTCTTA-TTTTTTTGGGTTT-AGGC----------AATTCATAC------AAA-TTTTTTTT--TTGGTATAATTATTTGTCCTTCCTCTA-------TAAACCTTGTTCTAT--------------------GAATAAAAAGTTTTGTAATGCGTAAAA-------AATAATAATGCAAATTTTTTA-TTTT--------CTATATCGTCAG-----AAC-AAAAAAAT-----AAATAGAAGTTTTTACTAAAAATTTCATT-----------------------------------T-TAG-TATATTATGGGAACAATTTTAAGTT----------CTTGATTG------GAAATATTTGAAGTATTTG----AAA-AAATGCAGAATAATTAAGAATAGAAAAT---------------------------------------------------------------------------------------------------------------------------------------------------------------------------------------------------------------------------AGAATCAATTCAATGT---------------------AATATTTTTTAGAAAATCAAAAA-CTGGAT-AAAAAAAATTT-AAGT-AAAAAAAAAAATTGTA-----TATTTGTATCGCTTACAATTTTAGCATT--------ATGTCTAAGTATTACACTCAAAAAATTGATTGAAATATTTGTATAGCTTTGTATTAATTGTTAAAGTTATTATTGTGTAAAGAATTTCTCTTACGATTTAGAAAACTTATTTAATTAGGTATTGTTCAGTATTGGGGAAATATATTATATAATCTAACAA----------------------ATATCTAATAATATA-------------------TTTAA-------ATATAATAATAAAGTTATTATTTCTATCAAAATTTCCATTGT------ACCATAATTCAATAAATCTTTTCTAAA-TTTATAGATATTTTGATTAATATTCTATTCTCCGCATGGAATCT----TTTTTTTATCACTTCAAATTAGTATAGGATTCCTT-----------ATAT-AAAAAATCCACCTAAACCTAAAG-AAGAT--------AAAAAAAAAAGAT--------TAAGACAAGAAGAAATAAACTTTTCAAATTG--------GGTTACAAGGAGTA--GGGGTAGAGATATAT--TATATATGGTAATAAAAATTTAGAG-----AGATAATAGTTTAAGACAATT--------AAAAAAAAAAGTTTTCAATTTTATCAACTAATTTCATAATTTTAATAAC-----TTA------TTCATTTT-GAATAAAGAATT-----TATTACTAGATTTTGTATATTTATA-------------TTTATAGAATA------AAATATATAATCAAA-------TCAAAATGAAGAAAAAACTTTTTGTTTAGGGTCGATGGGGA---TTCTTATTTTCCCCATCCCAAAAATGAA-AGAA-CAAACATGCTAAAACT------AAAATTAAAGGGAAAA-CCTTG---TTTATTC-TTTTTTCTTTGAACTTTCTTTCTGAAGTTAAG----TTTTTTCTTTTTCA--------AAAAGTAAAAGTATCCG---TTTTTTTTTTTTT-AGAATTTAGTAAACAAACTTCTTTTTAG-----TTTACATACCCT--------------------------------------AAAAAAAAG-----AATTAAA----------------------TATAGATCCCATTAGGAAATAATAATCATTTTAAAATGAATTCTTT---------TTAATTTAACTAGTCTC-T---------------TT----------TTTGATTTA---------AAAGGGT--------TCAGATTATTAGAATGTTTCTTTTTTT--------ATTTA-----------------------------------------------------------------------------------------------------------
	'B_cathcartii'        ---------------------------------------------TTGTAAGAGTTAA-----------------------------AATGAATTGAATAATTTTCTATTCATT----------ATTT---------------ATA--------------TTAATGAACTAAAGAACTAAATTAGATAGTTATATGAGTGCAATAAAACAGCTTATAGAAAAAAGAATTCGC-------AGTAAAAACATTGAGTCTCATTTTCTAGGTATAAGAGTTAAGCGGAAATAAACATAATAAAAAAAGAACTTTGATCCCAAGATTGGTTAATTAATTA-----TCCCGTCTTGACGCGGACTC-----AAAAAAAAAGATCAACCCTAGTGAATTTTCACTATTATTTGTATGTACTAG----TATACATCTATTACCATAATACGCGCGATTG--AAC----AAAAATGAGTGGATGGTTAGAAACACCAAAATATGCAAAGGATTAGTAATAGAGATTTTTAAAATTATCCAAAAT-----AAGA-G---------AAACA-TTTTTTC------AAAATGGATAAT-------AAAAAAAGAATACTAA-TTGGGGCTTTAAATTCGTAGAAATGATTAGGCAGTACTCCCCACGATTCCGATTCAGAATACGCTTCTATCTACCCATTAACTAAATGACTATCCAAAACGAAATAA---TCCCTTATTTCATAAGTTCCCCCC-----TTTTTTTTCTGAGAAACAAGAATAGGAACG-----------AAAAAAAAAAAGAAAGAATACAAG-------TACAAAAAAA-GATAGC-----TTTTTTTTTCTTTCTTATCTCCATGCTAT--TCCAATATTCATTTTCTTT------GTCATATC------CATATTCAT------------------------AAAGGTAAAATTCGTGTCAGAATTGACGAACTAATGGTAATGGAATGGTTATTTCGTTTTCGT------AATTAAAACCG--CTGGATTAGTTGTATTTCT----AACAAAAGTATTTTAGTGAAGAATTAAGTTATTACTCAACGAAGAAAAATTTTAATTTTTTAAAGAGGATGAGATCAATTCAGAAGTCA----TTTT---------TTTAT--------TTATT-------------------------------ATTTTCTTTTTTATTCAAAT-----AAAACTAAAACAGACAGAATTCCATTGATTTAATTTTGGAATACACGATAGATCAATTTGGATACTATACTATCCGACAAAACATACATATCAAGATAAATAATATCGACCAACTCCTTAAATTTATTTATATCTTTTGAGGAGCCGTA-------------------------------------------------------------------------------------------------------------------------------------------------------------------------------------------------------------------------------------------------------------------------------------------------------------------------TTTATTTACTATAGTATATATTATAGAT--TTGTTC-TTTTCATTCGATTCCTTTCAT------AATCT-AAGGATTCTATGAAAATCCATTAAAATAGATTATGAGAAACAAACATAAAAGAAAGAC------------------AAAAAGTATAATACTA-------------------------ATATAG------TATTATTGCAAAAACGAATACAACAAGAAAAGA------GTCTATTCG-----GGTCTGGTCTGGCATTGTCTATTTTCGCCGTCTTCGATTTATATATGAATGGAATATACATGTCATAAAATAGATCGAAAATTTTAAA-------------AACTCAACTTCTCTATTT------ATATGAACTTAATTTGCATTTTTTAATTCGACTGAAACTAGTAATTCATTTT----GTCAAGAATA--TTT-----TTTTTTTATAAAATTTCATATTTTACTAATTCC------TTTAGTAAATCCTTTTATAATTTATTTATGT----CAAAGGATTAGTATATATAA-------TTTTTTTTTTT--------GAATTG--AAAAAAAAATCCATTCAGTTCAAAACATAA-----TTGGTTAATG---------ATTTTAAATAAACGAACT-C----------AAAAAAAA--GAGTTCTTA-TTTTTTGAGGTTT-AGGC----------AATTCATAC------AAATTTTTTTTT--TTGGTATAATTATTTGTCCTTTCTCTA-------TAAACCTTGTTCTAT--------------------GAATAAAAAGTTTTGTAATGCGTAAAA-------AATAATAATGCAAATTTTTAA-TTTT--------CTATATCGTCAG-----AAC-AAAAAAAG-----AAATAGAAGTTTTTACTAAAAATTGCATT-----------------------------------T-TAG-TATATTATGGGAACAATTTTAAGTT----------CTTGATTG------GAAATATTTGAAGTATTTG----AAA-AAATTAAGAATAATTAAGAATAGAAAAT---------------------------------------------------------------------------------------------------------------------------------------------------------------------------------------------------------------------------AGAATCAATTCAATGT---------------------AATATTTTTTAGAAAATAAAAAA-CTGGATAAAAAAAAATTT-AAGT---AAAAAAAAATTGTA-----TATTTGTATCGCTTACAATTTTAGCATT--------ATGTCTAAGTATTACACTCAAAAAATTGATCGAAATATTTGTATAGCTTTGTATTAATTGTTAAAGTTATTATTGTGTAAAGAATTTCTCTTACGATTTTAAAAACTTATTTAATTAGGTATTGTTCAATATTGGGGAAAGAGATTATATAATCTAACAA----------------------ATATATAATAATATA-------------------TTAAA-------ATAGAATAATAAAGTTATTATTTCTATCAAAATTTCCATTGT------ACCACAATTCAATAAATCTTTTCTAAA-TTTATAGATATTTTGATTAATATTCTAGTCTCCGCATGGAATCC--TTTTTTTTTATCACTTCAAATTAGTATAGGATTCCTT-----------ATAT-AAAAAATCCACCTAAACCTAAAG-AAGAT----------AAAAAAAAGAT--------TAAGATAAGAAGAAAGAAACTTTTCAAATTG--------GGTTAAAAGGAGTA--GGGGTAGAGATATAT--TATATATGATAATAAAAATTTAGGG-----AGATAATAGTTTAAGACAATT--------AAAAAAAAAAGTTTTCAATTTTATCAACTACTTTCATAATTTGAATAAC-----TTA------TTCATTTT-GAATAAAGAATT-----TATTACTAGATTTTC------TATA-------------TTTATAGAATA------AAATATATAATCAAC-------TAAAAATGACGAAAAAACTTTTTGTTTAGGGTCGATGGGGA---TTCTTATTTTCCCCATCCCAAAAATGAA-AGAA-CAAACATGCTAAAAAT------AAAATGAAAGGTAAAA-CCTTG---TTTATTC-TTTTTTCTTTGAACTTTCTTTCTGAAGTTCAG----TTTTTTCTTTTTCA--------AAAA------GGATCCG------TTTTTTTTTT-TGAATTTAGTAAACAAACTTCTTTTTAG-----TTTACATACCCTAAAAAA----------------------------AAAAAAAAAAAAG-----AATTCAA----------------------TATAGATCCCATTAGGAAATAATAATCATTTGAAAATTAATTCTTT---------TTAATTTAACTAGTCTC-T---------------TT----------TTTGATTTA---------AAAGGGT--------TCAGATTATTACAATGTTTCTTTTTTT--------ATTTATTTGA-----TTTGTCGCACAAAAAAACTTTTTGAATTCCC------------------------------------------------------------------
	'B_ceratocarpa'       ---------------------------------------------TTTTAAGAGTTAA-----------------------------AATGAATTGAATAATTTTCTATTCATT----------ATTT---------------ATA--------------TTAATGAACTAAAGAACTAAATTAGATAGTTATATGAGTGCAATAAAACAGCTTATAGAAAAAAGAATTCGC-------AGTAAAAACATTGAGTCTCATTTTCTAGGTATAAGAGTTAAGCGGAAATAAACATAATAAAAAAAGAACTTTGATCCCAAGATTGGTTAATTAATTA-----TCCCGTCTTGACGCGGACTCA-AAAAAAAAAAAAGATCAACCCTAGTGAATTTTCACTATTATTTTTATGTACTAG----TATACATCTATTACCATAATACGCGCGATTG--AAC----AAAAATGAGTGGATGGTTAGAAACACCAAAATATGCAAAGGATTAGTAATAGAGATTTTCAAAATTATCCAAAAT-----AAGA-G---------AAACA-TTTTTTC------AAAATGGATAAT-------AAAAAAAGAATACTAA-TTGGGGCTTTAAATTCGTAGAAATGATTAGGCAGTACTCCCCACGATTCCGATTCAGAATACGCTTCTATCTACCCATTAACTAAATGACTATCCAAAACGAAATAA---TCCCTTATTTCATAAGTTCCCCCC-----TTTTTTTTCTGAGAAACAAGAATAGGAACG---------AAAAAAAAAAAAAGAAAGAATACAAG-------TACAAAAAAA-GATAGCTTTTTTTTTTTTTTCTTTCTTATCTCCATGCTAT--TCCAATATTCATTTTCTTT------GTCATATC------CATATTCAT------------------------AAAGGTAAAATTCGTGTCAGAATTGACGAACTAATGGTAATGGAATGGTTATTTCGTTTTCGT------AATTAAAACCG--CTGGATTAGTTGTATTTCT----AAAAAAAGTATTTTAGTGAAGAATTAAGTTATTACTCAACGAAGAAAAATTTTAA-TTTTTAAAGAGGATGAGATCAATTCAGAAGTCA---TTTTT---------TTTAT--------TTATT-------------------------------ATTTTCTTTTTTATTCAAAT-----AAAACTAAAACAGACAGAATTCCATTGATTTAATTTTGGAATACACGATAGATCCATTTTGATACTATACTATCCGACAAAACATACATATCAAGATAAATAATATCGACCAACTCCTTAAATTTATTTATATCTTTTGAGGAGCCGTA-------------------------------------------------------------------------------------------------------------------------------------------------------------------------------------------------------------------------------------------------------------------------------------------------------------------------TTTATTTATTATAGTATATATTATAGAT--TTGTTC-TTTTCATTCGCTTCCTTTCAT------AATCT-AAGGATTCTATGAAAATCCATTAAAATAGATTATGAGAAACAAACATAAAAGAAAGACAAAAAGTATAATACTAATAAAAAGTATAATACTA-------------------------ATATAG------TATTGTTGCAAAAAAGAATACAACAAGAAAAGA------GTCTATTCG-----GGTCTGGTCTGGCATTGTCTATTTTCGCCGTCTTCGATTTATATATGAATGGAATATACATGTCCTAAAATAGATCGAAAATTTTAAA-------------AACTCAACTTCTCTATTT------ATATGAACTTAATTTGCATTTTTTAATTCGACTGAAACTAGTAATTCATTTT----GTCAAGAATA-TTTT-----TTTTTTTATAAAATTTCATATTTTACTAATTCC------TTTAGTAAATCCTTTTATAATTTATTTATGT----CAAAGGATTAGTATATATAA---------TTTTTTTTT--------GAATTG----AAAAAAATCCATTCAGTTCAAAACATAA----TTTGGTTAATG---------ATTTTAAATAAACGAACT-C----------AAAAAAAA--GAGTTCTTA-TTTTTTGAGGTTT-TAGC----------AATTCATAC------AAA---TTTTTT--TTGGTATAATTATTTGTCCTTCCTCTA-------TCAACCTTGTTCTAT--------------------GAATAAAAAGTTTTGTAATGCGTAAAA-------AATAATAATGCAAATTTTTAA-TTTT--------CTATATCGTCAG-----AAC-AAAAAAAG-----AAATAGAAGTTTTTACTAAAAATTGCATT-----------------------------------T-TAG-TATATTATGGGAACAATTTTAAGTT----------CTTGATTG------GAAATATTTGAAGTATTTG----AAA-AAATTAAGAAAAATTAAGAATAATTAAGAATAATTAA------------------------------------------------GAATAGAAAA-T------------------------------------------------------------------------------------------------------------------------------------------------------AGAATCAATTCAATGT---------------------AATATTTTTTAGAAAATAAAAAA-CTGGAT-AAAAAAAATTT-AAGT--AAAAAAAAAATTGTA-----TATTTGTATCGCTTACAATTTTAGCATT--------ATGTCTAAGTATTACACTCAAAAAATTGATCGAAATATTTGTATAGCTTTGTATTAATTGTTAAAGTTATTATTGTGTAAAAAATTTCTCTTACGATTTTAAAAACTTATTTAATTAGGTATTGTTCAGTATTGGGGAAAGAGATTATATAATCTAACAA----------------------ATATATAATAATATA-------------------TTAAA-------ATATAATAATAAAGTTATTATTTCTATCAAAATTTCCATTGT------ACCATAATTCAATAAATCTTTTCTAAA-TTTATAGATATTTTGATTAATATTCTAGTCTCCGCATGGAATCC----TTTTTTTATCACTTCAAATTAGTATAGGATTCCTT-----------ATAT-AAAAAATCCACCTAAACCTAAAG-AAGAT-----------AAAAAAAGAT--------TAAGATACGAAGAAAGAAACTTTTCAATTTG--------GGTTAAAAGGAGTA--GGGGTAGAGATATAT--TATATATGATAATAAAAATTTAGGG-----AGATAATAGTTTAAGACAATT--------AAAAAAAAAAGTTTTCAATTTTATCAACTACTTTCATAATTTGAATAAC-----TTA------TTCATTTT-GAATAAAGAATT-----TATTACTAGATTTTC------TATA-------------TTTATAGAATA------AAATATATAATCAAC-------TAAAAATGAAGAAAAAACTTTTTGTTTAGGGTCGATGGGGA---TTCTTATTTTCCCCATCCCAAAAATGAA-AGAA-CAAACATGCTAAAACT------AAAATGAAAGGTAAAA-CCTTG---TTTATTC-TTTTTTCTTTGAACTTTCTTTCTGAAATTCAG----TTTTTTCTTTTTCA--------AAAA------GGATCCG--------TTTTTTTT-AGAATTTAGTAAACAAACTTCTTTTTAG-----TTTACATACCCT---AA-----------------------------AAAAAAAAAAAAG-----AATTCAA----------------------TATAGATCCCATTAGGAAATAATAATCATTTGAAAATTAATTCTTT---------TTAATTTAACTAGTCTC-T---------------TT----------TTTGATTTA---------AAAGGGT--------TCAGATTATTACAATGTTTCTTTTTTT--------ATTT------------------------------------------------------------------------------------------------------------
	'B_decora'            ------GTGCGAGTCGTTAAGATATAAACTTCTGC------TATTTTTTAAGAGTTAA-----------------------------AATGAATTGAATAATTTTCTATTCATT----------ATTT---------------ATA--------------TTAATGAACTAAAGAACTAAATTAGATAGTTATATGAGTGCAATAAAACAGCTTATAGAAAAAAGAATTCGC-------AGTAAAAACATTGAGTCTCATTTTCTAGGTATAAGAGTTAAGCGGAAATAAACATAATAAAAAAAGAACTTTGATCCCAAGATTGGTTAATTAATTA-----TCCCGTCTTGACGCGGACTC-----AAAAAAAAAGATCAACCCTAGTGAATTTTCACTATTATTTGTATGTACTAG----TATACATCTATTACCATAATACGCGCGATTG--AAC----AAAAATGAGTGGATGTTTAGAAACACCAAAATATGCAAAGGATTAGTAATAGAGATTTTCAAAATTATCCAAAAT-----AAGA-G---------AAACA-TTTTTTC------AAAATGGATAAT-------AAAAAAAGAATACTAA-TTGGGGCTTTAAATTCGTAGAAATGATTAGGCAGTACTCCCCACGATTCCGATTCAGAATACGCTTCTATCTACCCATTAACGAAATGACTATCCAAAACGAAATAA---TCCCTTATTTCATAAGTTCCCCCC----TTTTTTTTTCTGAGAAACAAGAATAGGAACG-----------AAAAAAAAAAAGAAAGAATACAAG-------TACAAAAAAA-GATAGC------TTTTTTTTCTTTCTTATCTCCATGCTAT--TCCAATATTCATTTTCTTT------GTCATATC------CATATTTAT------------------------AAAGGTAAAATTCGTGTCAGAATTGACGAACTAATGGTAATGGAATGGTTATTTCGTTTTCGT------AATTAAAACCG--CTGGATTAGTTGTATTTCT----AAAAAAAGTATTTTAGTGAAGAATTAAGTTATTACTCAACGAAGAAAAATTTTAA-TTTTTAAAGAGGATGAGATCAATTCAGAAGTCA----TTTT---------TTTAT--------TTATT-------------------------------ATTTTCTTTTTTATTCAAAT-----AAAACTAAAACAGACAGAATTCCATTGATTTAATTTTGGAATACACGATAGATCCATTTTGATACTATACTATCCGACAAAACATACATATCAAGATAAATAATATCGACCAACTCCTTAAATTTATTTATATCTTTTGAGGAGCCGTATGAAGTGAAAATCTCATGTCCGGTTCTGTAATAGCGATGAGAACAGTA-ATGTTATTGGCGACTATAAT-----------------------------------------------------------------------TTTCAAATGAAAATAAGTTATTCATTTCT-----ATAGTTGGATGTGAAAGACATATTT------TGCTTAAAAAAAAA----------------------------------------------------------------------------TTATTCGTTACTAGACTATTTATTTACTATAGTATATATTATATAT--TTGTTC-TTTTCATTCGATTCCTTTCAT------AATCT-AAGGATTCTATGAAAATCCATTAAAATATATTATGAGAAACAAACATAAAAGAAAGAC------------------AAAAAGTATAATACTA-------------------------ATATAG------TATTATTGCAAAAAAGAATACAACAAGAAAAGA------GTCTATTCGGGTCTGGTCTGGTCTGGCATTGTCTATTTTCGCCGTCTTCGATTTATATATGAATCGAATATACATGTCATAAAATAGATCGAAAATTTTAAA-------------AACTCAACTTCTCTATTT------ATATGAACTTAATTTTCATTTTTTAATTCGACTGAAACTAGTAATTCATTTT----GTCAAGAATA----T-----TTTTTTTATAAAATTTCATATTTTACTAATTCC------TTTAGTAAATCCTTTTATAATTTATTTATGT----CAAAGGATTAGTATATATAA---TTTTTTTTTTTTTTT--------GAATTG----AAAAAAATCCATTCAGTTCAAAACATAA-----TTGGTTAATG---------ATTTTAAATAAACGAACT-C----------AAAAAAAA--GAGTTCTTA-TTTTTTGAGGTTT-AGGC----------AATTCATAC------AAA--TTTTTTT--TTGGTATAATTATTTGTCCTTCCTCTA-------TAAACCTTGTTCTAT--------------------GAATAAAAAGTTTTGTAATGTGTAAAA-------AATAATAATGCAAATTTTTAA-TTTT--------CTATATCGTCAG-----AAC-AAAAAAAG-----AAATAGAAGTTTTTACTAAAAATTGCATT-----------------------------------T-TAG-TATATTATGGGAACAATTTTAAGTT----------CTTGATTG------GAAATATTTGAAGTATTTG----AAA-AAATTTAGAATAATTAAGAATAGAAAATTCTATTTCACTTTTACATATTTTAATTTGTTATTAACTGACCCTTTTCAAAAG-----AAAAAAAAG-TTCGTGAA--TCAGAAATAATAAATT------AG------TAA-ATA---------------------------------------------TTCTTCGAAATCATAATAACTTATTTTGATTCAATCGTCGAGATTGA-----------AAGAATCAATTCAATGT---------------------AATATTTTTTAGAAAATAACAAA-CTGGAT-AAAAAAAATTT-AAGT-AAAAAAAAAAATTGTA-----TATTTGTATCGCTTACAATTTTAGCATT--------ATGTCTAAGTATTACACTTAAAAAATTGATCGAAATGTTTGTATAGCTTTGTATTAACTGTTAAAGTTATTATTGTGTAAAGAATTTCTCTTACGATTTTAAAAACTTATTTAATTAGGTATTGTTCAGTATTGGGGAAAGAGATTATATAATCTAACAA----------------------ATATATAATAATATA-------------------TTAAA-------AGATAATAATAAAGTTATGATTTCTATCAAAATTTCCATTGT------ACCATAATTCAATAAATCTTTTCTAAA-TTTATAGATATTTTGATTAATATTCTAGTCTCCGCATGGAATCC----TTTTTTTATCACTTCAAATTAGTATAGGATTCCTT-----------ATAT-AAAAAATCCACCTAAACCTAAAG-AAGAT----------AAAAAAAAGAT--------TAAGATAAGAAGAAAGAAACTTTTCAAATTG--------GGTTAAAAGGAGTA--GGGGTAGAGATATAT--TATATATGGTAATAAAAATTTAGGG-----AGATAATAGTTTAAGACAATT----------AAAAAAAAGTTTTCAATTTTATCAACTACTTTCATAATTTGAATAAC-----TTA------TTCATTTT-GAATAAAGAATT-----TATTACTAGATTTTG------TATA-------------TTTATAGAATA------AAATATATAATCAAC-------TAAAAATGAAGAAAAAACTTTTTGTTTAGGGTCGATGGGGA---TTCTTATTTTCCCCATCCCAAAAATGAA-AGAA-CAAACATGCTAAAACT------AAAATGAAAGGTAAAA-CCTTG---TTTATTC-TTTTTTCTTTGAACTTTCTTTCTGAAGTTCAG----TTTTTTCTTTTTCA--------AAAA------GGATCCT----TTTTTTTTTTTT-AGAATTTAGTAAACAAACTTCTTTTTAG-----TTTACATACCCT------------------------------------AAAAAAAAAAG-----AATTCAA----------------------TATAGATCCCATTAGGAAATAATAATCATTTGAAAATTAATTCTTT---------TAAATTTAACTAGTCTC-T---------------TT----------TTTGATTTA---------AAAGGGT--------TCAGATTATTACAATGTTTCTTTTTTT--------ATTTA-----------------------------------------------------------------------------------------------------------
	'B_diadema'           ---------------------------------------------TTTTAAGAGTTAA-----------------------------AATGAATTGAATAATTTTCTATTCATT----------ATTT---------------ATA--------------TTAATCAACTAAAGAACTAAATTAGATAGTTATATGAGTGCAATAAAACAGCTTATAGAAAAAAGAATTCGC-------AGTAAAAACATTGAGTCTCATTTTCTAGGTATAAGAGTTAAGCGGAAATAAACATAATAAAAAAAGAACTTTGATCCCAAGATTGGTTAATTAATTA-----TCCCGTCTTGACGCGGACTC-----AAAAAAAAAGATCAACCCTAGTGAATTTTCACTATTATTTGTATGTACTAG----TATACATCTATTACCATAATACGCGCGATTG--AAC----AAAAATGAGTGGATGGTTAGAAACACCAAAATATGCAAAGGATTAGTAATAGAGATTTTAAAAATTATCCAAAAT-----AAGA-G---------AAACA-TTTTTTC------AAAATGGATAAT-------AAAAAAAGAATACTAA-TTGGGGCTTTAAATTCGTAGAAATGATTAGGCAGTACTCCCCACGATTCCGATTCAGAATACGCTTCTATCTACCCATTAACTAAATGACTATCCAAAACGAAATAA---TCCCTTATTTCATAAGTTCCCCCC------TTTTTTTCTGAGAAACAAGAATAGGAACG--------AAAAAAAAAAAAAAGAAAGAATACAAG-------TACAAAAAAA-GATAGC----TTTTTTTTTTCTTTCTTATCTCCATGCTAT--TCCAATATTCATTTTCTTT------CTCATATC------CATATTCATATTCAW------------------AAAGGTAAAATTCGTGTCAGAATTGACGAACTAATGGTAATGGAATGGTTATTTCGTTTTCGT------AATTAAAACCG--CAGGATTAGTTGTATTTCT----AAAAAAAGTATTTTAGTGAAGAATTAAGTTATTACTCAACGAAGAAAAATTTTCT-TTTTTAAAGAGGATGAGATCAATTCAGAAGTCA----TTTT---------TTTAT--------TTATT-------------------------------ATTTTCTTTTTTATTCAAAT-----AAAACTAAAACAGACAGAATTCCATTGATTTAATTTTGGAATACACGATAGATCCATTTTGATACTATACTATCCGACAAAACATACATATCAAGATAAATAATATCGACCAACTCCTTAAATTTATTTATATCTTTTGAGGAGCCGTA-------------------------------------------------------------------------------------------------------------------------------------------------------------------------------------------------------------------------------------------------------------------------------------------------------------------------TTTATTTACTATAGTATATATTATAGAT--TTGTTCTTTTTCATTCGATTCCTTTCAT------AATCT-AAGGATTCTATGAAAATCCATTAAAATAGATTATGAGAAACAAACATAAAAGAAAGAC------------------AAAAAGTATAATACTA-------------------------ATATAG------TATTATTGCAAAAAATAATACAACAAGAAAAGG------GTCTATTCG-----GGTCTGGTCTGGCATTGTCTATTTTCGCCGTCTTCGATTTATATATGAATGGAATATACATGTCATAAAATAGATCGAAAATTTTAAA-------------AACTCAACTTCTCTATTT------ATATGAACTTAATTTGCATTTTTTAATTTGACTGAAACTAGTAATTCATTTT----GTCAAGAATA--TTT-----TTTTTTTATAAAATTTCATATTTTACTAATTCC------TTTAGTAAATCCTTTTATAATTTATTTATGT----CAAAGGATTAGTATATATAA------TTTTTTTTTTTT--------TAATTG----AAAAAAATCCATTCAGTTCAAAACCTAA-----TTGGTTAATG---------ATTTTAAATAAACGAACT-C---------AAAAAAAAA--GAGTTCTTA-TTTTTTGAGGTTT-AGGC----------AATTCATAC------AAA---TTTTTT--TTGGTATAATTATTTGTCCTTCCTCTA-------TAAACCTTGTTCTAT--------------------GAATAAAAAGTTTTGTAATGCGTAAAA-------AATAATAATGCAAATTTTTAA-TTTT--------CTATATCGTCAG-----AACAAAAAAAAG-----AAATAGAAGTTTTTACTAAAAATTGCATT-----------------------------------T-TAG-TATATTATGGGAACAATTTTTAGTT----------CTTGATTG------GAAATATTTGAAGTATTTG---AAAA-AAATTAAGAATAGTTATTAACTGA-------------------------------------------------------------------------------------------------------------------------------------------------------------------------------------------------------------------------------AGAATCAATTCAATGT---------------------AATATTTTTTAGAAAATAAAAAA-CTGGAT-AAAAAAAATTT-AAGT----AAAAAAAATTGTA-----TATTTGTATCGCTTACAATTTTAGCATT--------ATGTCTAAGTATTACACTCAAAAAATTGATCGAAATATTTGTATAGCTTTGTATTAATTGTTAAAGTTCTTATTGTGTAAAGAATTTCTCTTACGATTTTAAAAACTTATTTAATTAGGTATTGTTCAGTATTGGGGAAAGAGATTATATAATCTAACAA----------------------ATATATAATAATATA-------------------TTAAA-------ATAGAATAATAAAGTTATTATTTCTATCAAAATTTCCATTGT------ACCACAATTCAATAAATCTTTTCTAAA-TTTATAGATATTTTGATTAATATTCTAGTCTCCGCATGGAATCC---TTTTTTTTATCACTTCAAATTAGTATAGGATTCTTTATATAAAA---ATAT-AAAAAATCTACCTAAACCTAAAT-AAGAT---------AAAAAAAAAGAT--------TAAGATAAGAAGAAAGAAACTTTTCAAATTG--------GGTTAAAAGGAGTA--GGGGTAGAGATATAT--TATATATGGTAATAAAAATTTAGGG-----AGATAATAGTTTAAGACAATT----------AAAAAAAAGTTTTCAATTTTATCAACTACTTTCATAATTTGAATAAC-----TTA------TTCATTTT-GAATAAAGAATT-----TATTACTAGATTTTC------TATA-------------TTTATAGAATA------AAATATATAATCAAC-------TAAAAATGAAGAAAAAACTTTTTGTTTAGGGTCGATGGGGA---TTCTTATTTTCCCCATCCCAAAAATGAA-AGAA-CAAACATGCTAAAACT------AAAATGAAAGGTAAAA-CCTTG---TTTATTC-TTTTTTCTTTGAACTTTCTTTCTGAAATTCAG----TTTTTTCTTTTTCA--------AAAA------GGATCAG------TTTTTTTTTT-AGAATTTAGTAAACAAACTTCTTTTTAG-----TTTACATACCCT------------------------------------AAAAAAAAAAG-----AATTCAATATTGAATTC----TTTTTTTTTATAGATCCCATTAGGAAATAATAATCATTTGAAAATTAATTCTTT---------TTAATTTAACTAGTCTC-T---------------TT----------TTTGATTTA---------AAAGGGT--------TCAGATTATTACAATGTTTCTTTTTTT--------ATTTATTTGA-----TTTGTCCCACAAAAAAACTTTTTGAATTCCC------------------------------------------------------------------
	'B_dipetala'          ------GTGCGAGTCGTTAAGACATAAACTTCTCC------CGTTTTTTAAGAATTAA-----------------------------AATGAATTGAATAGTTTTCTATTCATT----------ATTT---------------ATA--------------TTAATGAACTAAAGAACTAAATTAGATAGTTATATGAGTGAAATAAAACAGCTTATAGAAAAAAGAATTCGC-------AGTAAAAACATTGAGTCTCATTTTCTAGGTATAAGAGTTAAGCGGAAATAAACATAATAAAAAGAGAACTTTTATCCCAAGATTGGTTAATTAATTA-----TCCCGTCTTGACGCGGACTC---AAAAAAAAAAAGATCAACCCTAGTGAATTTTCACTATTATTTGTATGTACTAG----TATACATCTATTACCATAATACGCGCGATTG--AAC----AAAAATGAGTGGATAGTTAGAAACACCAAAATATGCAAAGGATTAGTAATAGAGATTTTCAAAATTATCCAAAAT-----AAGA-GAAGA----AAAACA-TTTTTTC------AAAATGGATAAT-------AAAAAAAGAATACTAA-TTGGGGCTTAAAATTCGTAGAAATGATTAGGCAGTACTCCCCACGATTCCGATCCAGAATACGCTTCTATCTACCCATTAACTAAATGACTATCCAAAACGAAATAA---TCCCTTATTTCATAAGTTCCACCC------TTTTTTTCTGAGAAACAAGAATAGGAACGAAA-AAAAAAAAAAAAAAAATAGAAAGAATACAAG-------TACAAAAAAA-GATATC---TTTTTTTTTTTCTTTCTTATCTCCATGCTAT--TCCAATATTCATTTTCTTT------GCCATATC------CATATTCAT------------------------AAAGGTAAAATTCGTGTCAGAATTGACGAAC------TAATGGAATGGTTATTTCGTTTTCGT------AATTAAAACCG--CTGGATTATTTGTATTTCT----AAAAAAAGTATTTTAGTGAAGAATTAAGTTATTACTCAACGAAGAAAAATTGAAA-TTTTTAAAGAGGATGAGATCAATTCAGAAGTCA----TTTT---------TTTAT--------TTATT-------------------------------ATTTTCTTTTTTATTCAAAT-----AAAACTAAAACAGACAGAATTCCATTGATTTAATTTTGGAATACACGATCGATAGATTTTGATACTATACTATCCGACAAAACATACATATCAAGATAAATAATATCGACCAACTCCTTCAATTTATTTATATCTTTTGAGGAGCCGTATGAAGTGAAAATCTCATGTACGGTTCTGTAATAGCGATGAGAACAGTA-ATGTTATTGGCGACTATAAT-----------------------------------------------------------------------TTAAAAATTAAAATAAGTTATTCATTTCT-----ATAGTTGGATGTGAAAGACATATTT------TGCTGAAAAAAAAA----------------------------------------------------------------------------TTATTCGTTACTATACTATTTATTTTCTATA---------CTATAT--TTGTTC-TTTTCATTCGATTCCTTTCAT------AATCT-AAGGATTCTATGAAAATCCATTAAAATATATTATGAGAAACAAACATAAAAGAAAGAC------------------AAAAAGTATAAAAATA-------------------------ATATAG------TATTATTGCAAAAAAGAATACAACCAGAAAAGA------GTCTATTCG-----GGTCTGGTCTGGCATTGTCTATTTTCGCCGTCTTCCATTTATATATGAATGGAATATACATGTCATAAAATAGATC-AAAATTAAAAA-------------AACTCAACTTTTCTATTT------ATATGAACTTAATTTGCATTTTTTAATTCGACTGAAACTAGTAATTCATTTT----GTAAAGAATA--TTT-----TTTTTTTATAAAATTTCATATTTTACTAATTCC------TTTAGTAAATCCTTTTATCATTTTTTTATGT----CAAAGGATTAGTATATATAA--------TTTTTTTTTT--------TAATTG----AAAAAAATCCATTCAGTTCAAAAGATAATTGGTTTGGTTAATG---------ATTTTAAATAAACGAACT-----------AAAAAAAAA--TAGTTCTT--TTTTTGGGGGTTT-GGGC----------AATTCATAC------AAA--TTTGTTT--TTGATATAATTATTTGTCCTTCCTCTA-------TAAACCTTGTTTTAT--------------------GAATAAAAAGTTTTGTAATGCGTAAAA-------AATAATAATGCAAATTTTTAA-TTTT--------CTATATCGTCAG-----AAC-AAAAAAAG-----AAATAGAAGTTTTTACTAAAAATTTCATT-----------------------------------T-TAG-TATATTATGGGAACAATTTTTAGTT----------CTTGATTG------GAAATATTTGAAGTATTTG----AAA-AAATTAAGAATAATTAACAATAGAAAATTCTATTTAACTTTTACATATTTTAATTTGTTATTAACTGACCCTTTTCAAAAG---AAAAAAAAAAG-TTCGTGAA--TCAGAAATAATAAATT------AG------TAA-ATA---------------------------------------------TTCTTCGAAATCATAATAACTTATTTTGATTCAATCGTCGAGATTGA-----------AAGAATCAATTCAATGT---------------------AATATTTTTTACAAAATAAAAAA-CTGGAT---------------------AAAAAAAATTGTA-----TATTTGTATCGCTTACAATTTTAGCATT--------ATATCTAAGTATTACACTCAAAAAATTGATCGAAATATTTGTATAGCTTTGTATTAATTGTTAAAGTTATTATTGTGTAAAGAATTTCTCTTACGATTTAGAAAACTTATTTAATTAGGTATTGTTCAGTATTGGGGAAATAGATTATATAATCTAACAA----------------------ATATCTAATAATATATTTAAA-------------TTAAA-------ATATAATAATAAAGTTATTATTTCTCTCAAAATTTCCATTGT------ACCATAATTCAATAAATCTTTTCTAAA-TTTATAGATATATTGATTAATATTCGAGTCTCCGCATGGAATCC----TTTTTTTATCACTTCAAATTAGTATAGGATTCCTT-----------ATAT-AAAAAATCCACCTAAACCTAAAG-AAGAT---------AAAAAAAAAGAT--------TAAGATAATAAGAAAGAAACTTTTAAAATTG--------GATTAAAAGGAGTA--GGGGTAGAGATATAT--TATATATGGTAATAAAATTTTAGGG-----AGATAATTGTTTAAGACAATT---------AAAAAAAAAGTTTTCAATTTTATCAACTAATTTCATAATTTTAATAAC-----TTATTCATTTTCATTTT-GAATAAAGAATT-----TATTACTAGATTTTCTATATTTATA-------------TTGATAGAATC------AAATATATAATCAAA-------TAAAAATGAAGAAAAAAATTTTTGTTTAGGGTCGATGGGGA---TTCTTATTTTCCCCATCCCAAAAATGAA-AGAA-CAAACATGCTAAAACT------TAAATTAAAGGTAAAA-CCTTG---TTTATTC-TTTTTTCTTTGAACCTTCTTTCTGAAGTTAAG----TTTTTTCTTTTTCA--------AAAA------GTATCAG-----TTTTTTTTTTT-AGAATTTAGTAAACAAACTTCTTTTTAG-----TTTACATACCCT-AAAAAAA-----AAAACAAAAAGCATATTTA-AAGAAAAAAAAAAG-----AATTAAA----------------------TATAGATCCCATTAGGAAATAATAATCATTTAAAAATGAATTCTTTTTAATTTAATTAATTTAACTAGTCTC-T---------------TT----------TTTGATTTA-------TAAAAGGGT--------TCAGATTATTAGAATGTTTCTTTTTTT--------ATTTA-----------------------------------------------------------------------------------------------------------
	'B_doloisii'          ---------------------------------------------TTTTAAGAGTTAA-----------------------------AATGAATTGAATAGTTTTCTATTCATT----------ATTT---------------ATA--------------TTAATGAACTAAAGAACTAAATTAGATAGTTATATGAGTGAAATAAAACAGCTTATAGAAAAAAGAATTCGC-------AGTAAAAACATTGAGTCTCATTTTCTAGGTATAAGAGTTAAGCGGAAATAAAAATAATAAAAAGAGAACTTTTATCCCAAGATTGGTTAATTAATTA-----TCCCGTCTTGACGCGGACTC-----AAAAAAAAAGATCAACCCTAGTGAATTTTCACTATTATTTGTATGTACTAG----TATACATCTATTACCATAATACGCGCGATTG--AAC----AAAAATGAGTGGATGGTTAGAAACACCAAAATATGCAAAGGATTAGTAATAGAGATTTTCAAAATTATCCAAAAT-----AAGA-GAAGA----GAAACA-TTTTTTC------AAAATGGATAAT-------AAAAAAAGAATACTAA-TTGGGGCTTTAAATTCGTAGAAATGATTAGGCAGTACTCCCCACAATTCCGATCCAGAATACGCTTCTATCTACCCATTAACTAAATGACTATCCAAAACGAAATAA---TCCCTTATTTCATAAGTTCCCCCC------TTTTTTTCTGAGAAACAAGAATAGGAACG---------AAAAAAAAAAATAGAAAGAATACAAG-------TACAAAAAAA-GATATC---TTTTTTTTTTTCTTTCTTATCTCCATGCTAT--TCCAATATTCATTTTCTTT------GCCATATC------CATATTCAT------------------------AAAGGTAAAATTCGTGTAAGAATTGACGAAC------TAATGGAATGGTTATTTCGTTTTCGT------AATTAAAACCG--CTGGATTATTTGTATTTCT----AAAAAAAGTATTTTAGTGAAGAATTAAGTTATTACTAAACGAAGACAAATTAAAA-TTTTTAAAGAGGATGAGATCAATTCAGAAGTCA----TTTT---------TTTAT--------TTATT-------------------------------ATTTTCTTTTTTATTCAAAT-----AAAACTAAAACAGACAGAATTCCATTGATTTAATTTTGGAATACACGATAGATAGATTTTGATACTATACTATCCGACAAAACATACATATCAAGATAAATAATATCGACCAACTCCTTAAATTTATTTATATCTTTTGAGGAGCCGTA----------------------------------------------------------------------------------------------------???????????????????????????????????????????????????????????????????????????????????????????????????????????????????????????????????????????????????????????????????????????????????????????????????????????????????????????????????????????????????????????????????????????????????????????????????????????????????????????????????????????????????????????????????????????????????????????????????????????????????????????????????????????????????????????????????????????????????????????????????????????????????????????????????????????????????????????????????????????????????????????????????????????????????????????????????????????????????????????????????????????????????????????????????????????????????????????????????????????????????????????????????-???????????????????????????????????????????????????????????????????????????????????????????????????????????????????????????????????????????????????????????????????????????????????????????????????????????????????????????????????????????????????????????????????????????????????????????????????????????????????????????????????????????????????????????????????????????????????????????????????????????????????????????????????????????????-------------------?????????????????????????????????????????????????????????????????????????????????????????????????????????????????????????????????????????????????????????????????????????????????????????????????????????????????????????????????????????????????????????????????????????----------------------------------------------------------------AGAATCAATTCAATGT---------------------AATATTTTTTAGAAAATCAAAAA-CTGGAT-AAAAAAAATTT-AAGT--AAAA-----------------------------------------------------------------------AAAAAATTGATTGAAATATTTGTATAGCTTTGTATTAATTGTTAAAATTTTTATTGTGTAAAGAATTTCTCTTACGATTTAGAAAACTTATTTAATTAGGTATTGTTCAGTATTGGGGAAATAGATTATATAATCTAACAA----------------------ATATCTAATAATATA-------------------TTTAA-------ATATAATAATAAAGTTATTATTTCTATCAAAATTTCCATTGT------ACCATAATTCAATAAATTTTTTCTAAA-TTTATAGATATTTTGATTAATATTCGAGTCTCCGCATGGAATCT----TTTTTTTATCACTTCAAATTAGTATAGGATTCCTT-----------ATAT-AAAAAATCCACCTAAACCTAAAG-AAGAT---------AAAAAAAAAGAT--------TAAGATAAGAAGAAAAAAACTTTTCAAATTG--------GGTTAAAAGGAGTA--GGGGTAGAGATATAT--TATATATGGTAATAAAAATTTAGGG-----AGATA-----TTAAGACAATT--------AAAAAAAAAAGTTTTCAATTTTATCAACTAATTTCATAATTTTAATAAG-----TTA------TTCATTTT-GAATAAAGAATT-----TATTACTAGATTTTCTATATTTATA-------------TTTATAGAATA------AAATATATAATCAAA-------TCAAAATGAAGAAAAAACTTTTTGTTTAGGGTCGATGGGGA---TTCTTATTTTCCCCATCCCAAAAATGAA-AGAA-CAAACATGCTAAAACT------AAAATTAAAGGTAAAA-CCTTG---TTTATTC-TTTTTTCTTTGAACTTTCTTTCTGAAGTTAAG----TTTTTTCTTTTTCA--------AAAAGTAAAAGTATCCG---TTTTTTTTTTTTT-AGAATTTAGTAAACAAACTTCTT---------------------------------------------------------------------------------------------------------------------------------------AAAATGAATTCTTT---------TTAATTTAACTAGTCTC-T---------------TT----------TTTTATTTA---------AAAGGGT--------TCAGATTATTAGAATGTTTCT------------------------------------------------------------------------------------------------------------------------------
	'B_dux'               ---------------------------------------------TTTTAAGAGTTAA-----------------------------AATGAATTGAATAATTTTCTATTCATT----------ATTT---------------ATA--------------TTAATGAACTAAAGAACTAAATTAGATAGTTATATGAGTGCAATAAAACAGCTTATAGAAAAAAGAATTCGC-------AGTAAAAACATTGAGTCTCATTTTCTAGGTATAAGAGTTAAGCGGAAATAAACATAATAAAAAAAGAACTTTGATCCCAAGATTGGTTAATTAATTA-----TCCCGTCTTGACGCGGACTC----AAAAAAAAAAGATCAACCCTAGTGAATTTTCACTATTATTTGTATGTACTAG----TATACATCTATTACCATAATACGCGTGATTG--AAC----AAAAATGAGTGGATGGTTAGAAACACCAAAATATGCAAAGGATTAGTAATAGAGATTTTCAAAATTATCCAAAAT-----AAGA-G---------AAACA-TTTTTTC------AAAATGGATAAT-------AAAAAAAGAATACTAA-TTGGGGCTTTAAATTCGTAGAAATGATTAGGCAGTACTCCCCACGATTCCGATTCAGAATACGCTTCTATCTACCCATTAACTAAATGACTATCCAAAACGAAATAA---TCCCTTATTTCATAAGTTCCCCTC-----CTTTTTTTYTGAGAAACAAGAATAGGAACA---------AAAAAAAAAAAAAGAAAGAATACAAG-------TACAAAAAAA-GATAGC---TTTTTTTTTTTCTTTCTTATCTCCATGCTAT--TCCAATATTCATTTTCTTT------GTCATATC------CATAATCAT------------------------AAAGGTAAAATTCGTGTCAGAATTGACGAACTAATGGTAATGGAATGGTTATTTCGTTTTCGT------AATTAAAACCG--CTGGATTAGTTGTATTTCT----AAAAAAAGTATTTTAGTGAAGAATTAAGTTATTACTCAACGAAGAAAAATTAAAA-TTTTTAAAGAGGATGAGATCAATTCAGAAGTCA----TTTT---------TTTAT--------TTATT-------------------------------ATTTTCTTTTTTATTCAAAT-----AAAACTAAAACAGACAGAATTCCATTGATTTAATTTTGGAATACACGATAGATCCATTTTGATACTATACTATCCGACAAAACATACATATCAAGATAAATAATATCGACCAACTCCTTAAATTTATTTATATCTTTTGAGGAGCCGTA-------------------------------------------------------------------------------------------------------------------------------------------------------------------------------------------------------------------------------------------------------------------------------------------------------------------------TTTATTTACTATAGTATATATTATAGAT--TTGTTC-TTTTCATTCGATTCCTTTCAT------AATCT-AAGGATTCTATGAAAATCCATTAAAATATATTATGAGAAACAAACATAAAAGAAAGAC------------------AAAAAGTATAATACTA-------------------------ATATAG------TATTATTGCAAAAAAGAATACAACAAGAAAAGA------GTCTATTCG-----GGTCTGGTCTGGCATTGTCTATTTTCGCCGTCTTCGATTTATATATGAATCTAATATACATGTCATAAAATAGATCGAAAATTTTAAA-------------AACTCAACTTCTCTATTT------ATATGAACTTAATTTTCATTTTTTAATTCGACTGAAACTAGTAATTCATTTT----GTCAAGAATA----T-----TTTTTTTATAAAATTTCATATTTTACTAATTCC------TTTAGTAAATCCTTTTATAATTTATTTATGT----CAAAGGATTAGTATATATAA------TTTTTTTTTTTT--------GAATTG----AAAAAAATCCATTCAGTTCAAAACATAA-----TTGGTTAATG---------ATTTTAAATAAACGAACT-C----------AAAAAAAA--GAGTTCTTA-TTTTTTGAGGTTT-AGGC----------AATTCATAC------AAA--TTTTTTT--TTGGTATAATTATTTGTCCTTCCTCTA-------TAAACCTTGTTCTAT--------------------GAATAAAAAGTTTTGTAATGTGTAAAA-------AATAATAATGCAAATTTTTAA-TTTT--------CTATATCGTCAG-----AAC-AAAAAAAG-----AAATAGAAGTTTTTACTAAAAATTGCATT--------TTAGTATA-------------------T-TAG-TATATTATGGGAACAATTTTTAGTT----------CTTGATTG------GAAATATTTGAAGTATTTG----AAA-AAATTTAGAATAATTAAGAATAGAAAAT----------------------------------------------------------------------------------------------------------------------------------------------------------------------------------------------------------------------------------------------------------------------------------------------------------------------------------------------------------------------------------------------GAAATTGATCGAAATATTTGTATAGCTTTGTATTAACTGTTAAAGTTATTATTGTGTAAAGAATTTCTCTTACGATTTTAAAAACTTATTTAATTAGGTATTGTTCAGTATTGGGGAAAGAGATTATATAATCTAACAA----------------------ATATATAATAATATA-------------------TTAAA-------ATATAATAATAAAGTTATGATTTCTATCAAAATTTCCATTGT------ACCATAATTCAATAAATCTTTTCTAAA-TTTATAGATATTTTGATTAATATTCTAGTCTCCGCATGGAATCC----TTTTTTTATCACTTCAAATTAGTATAGGATTCCTT-----------ATAT-AAAAAATCCACCTAAACCTAAAG-AAGAT----------AAAAAAAAGATTAAGATAATAAGATAAGAAGAAAGAAACTTTTCAAATTG--------GGTTAAAAGGAGTAGGGGGGTAGAGATATAT--TATATATGGTAATAAAAATTTAGGG-----AGATAATAGTTTAAGACAATT---------AAAAAAAAAGTTTTCAATTTTATCAACTACTTTCATAATTTGAATAAC-----TTA------TTCATTTT-GAATAAAGAATT-----TATTACTAGATTTTC------TATA-------------TTTATAGAATA------AAATATATAATCAAC-------TCAAAATGAAGAAAAAACTTTTTGTTTAGGGTCGATGGGGA---TTCTTATTTTCCCCATCCCAAAAATGAA-AGAA-CAAACATGCTAAAACT------AAAATGAAAGGTAAAA-CCTTG---TTTATTC-TTTTTTCTTTGAATTTTCTTTCTGAAGTTCAG----TTTTTTCTTTTTCA--------AAAA------GGATCCT------TTTTTTTTTT-AGAATTTAGTAAACAAAATTATTTTTAG-----TTTACATACCCT-------------------------------------AAAAAAAAAG-----AATTCAA----------------------TATAGATCCCATTAGGAAATAATAATCATTTGAAAATTAATTCTTT---------TAAATTTAACTAGTCTCTT---------------TT----------TTTGATTTA---------AAAGGGT--------TCAGATTATTACAATGTTTCTTTTTTT--------ATTTATTTGA-----TTTGTCGCACAAAAAAACTTTTTGAATTCCC------------------------------------------------------------------
	'B_fenicis'           ---TACGTGCGAGTCGTTAAGACATAAACTTCTCC----TTTTTTTTTTAAGAGTTAA-----------------------------AATGAATTGAATAGTTT--TATTCATT----------ATTT---------------ATA--------------TTAAT--------GAACTAAATTAGATAGTTATATGAGTGAAATAAAACAGCTTATAGAAAAAAGAATTCGC-------AGTAAAAACATTGAGTCTCATTTTCTAGGTATAAGAGTTAAGCGGAAATAAACATAATAAAAAGAGAACTTTTATCCCAAGATTGGTTAATTAATTA-----TCCCGTCTTGACGCGGACTC-----AAAAAAAAAGATCAACCCTAGTCAATTTTCAATATTATTTGTATGTACTAG----TATACATCTATTACCATAATACGCGCGATTG--AAC----AAAAATGAGTGGATGGTTAGAAACACTAAAATATGCAAAGGATTAGTAATAGAGATTTTCAAAATTATCTAAAAT-----AAGA-GAAGA----GAAACA-TTTTTGA------AAAATGGATAAT-------AAAAAAAGAATACTAA-TTGGGGCTTTAAATTCGTAGAAATGATTAGGCAGTACTCCCCACGATTCCGATCCAGAATACACTTCTATCTACCCATTAACTAAATGACTATCCAAAACGAAATAA---TCCCTTATTTCATAAGTTCCCCCC----CTTTTTTTTCTGAGAAACAAGAATAGGAACG-----------AAAAAAAAATAGAAAGAATACAAG-------TACAAAAAAA-GATATC---TTTTTTTTTTTCTTTCTTATCTCCATGTTAT--TCCAATATTCATTTTCTTT------GCCATATC------CATATTCAT------------------------AAAGGTAAAATTCGTGTCAGAATTGACGAAC------TAATGGAATGGTTATTTCGTTTTCGTAATTAAAATTAAAACCG--CTGGATTATTTGTATTTCT----AAAAAAAGTATTTTAGTGAAGAATTAAGTTATTACTCAATGAAGAAAAATTTTAA-TTTTTAAAGAGGATGAGATCAATTCAGAAGTCA----TTTTTTTTTTTATTTTAT--------TTATT-------------------------------ATTTTCTTTTTTATTCAAAT-----AAAACTAAAACAGACAGAATTCCATTGATTTAATTTTGGAATACACGATAGATAGATTTTGATACTATACTATCCGATAAAACATACATATCAAGATAAATAATATCGACCAACTCCTTAAATTTATTTATATCTTTTGAGGAGCCGTATGAAGTGAAAATCTCATGTACGGTTCTGTAATAGCGATGAGAACAGTA-ATGTTATTGCCGACTATAATTATCTAACAGTTCAAGTACAGTTGATATAGT--------------------------------------------------------------------------------------------------------------AAAAAA-----GATTCTTTACCAAAATGAATTACTAGTTTCAGTCGAATTAAAAAATGCAAATTAAGTTCATATAAATAGAAAAATGATTCGTTACTATACTATTTATTTACTATACTATATATTATATTT--TTGTTC-TTTTCATTCGATTCCTTTCAT------AATCT-AAGGATTCTATGAAAATCCATTTAAATATATTATGAGAAACAAACATAAAAGAAAGAC------------------AAAAAGTATAATAATA-------------------------ATATAG------TATTATTGCAAAAAAGAATACAACAAGAAAAGA------GTCTATTCG-----GGTCTGGTCTGGCATTGTCTATTTTCTCCGTCTTCCATTTATATATGAATGGAATATACATGTCATAAAATAGATCGAAAATTTTAAA-------------AACTCAACTTTTATTTTT----------------------------------------------------------------------------T-----TTTTT-------ATTTAATATTTTACTAATTCC------TTTAGTAAATTCTTTTATAATTTATTTATGT----CAAAGGATTAGTATATATAA--------TTTTTTTTTT--------TAATTG----AAAAAAATGCATTCAGTTCAAAAGATAA-----TAGGTTAATG---------ATTTTTAATAAACGAATT-------------AAAAAAA--AAGTTCTTA-TTTTTTTGGGTTT-GGGC----------AATTCATAC------AAA--TTTTTTT--TTGGTATAATTATTTGTCCTTCCTCTA-------TAAACCTTGTTCTAT--------------------GAATAAAAAGTTTTGTAATGCGTAAAA-------AATAAGAATGCAAATTTTTAA-TTTT--------CTATATCGTCAG-----AAC-AAAAAAAG-----AAATAGAAGTTTTTACTAAAAATTTCATT-----------------------------------T-TAG-TATATTATGGGAACAATTTTAAGTT----------CTTGATTG------GAAATATTTGAAGTATTTG----AAA-AAATTCAGAATAATTAAGAATAGAAAATTCTATTTAACTTTTACATATTTTAATTTG----------------------------------------------------------------------------------------------------------------------------------TTTC-TCGAAATCATAATAACTTATTTTGATTCAATCGTCGAGATTGA-----------AAGAATCAATTCAATGT---------------------AATATTTTTTAGAAAATCAAAAA-CTGGAT-AAAAAAAAATGGAAGT--AAAAAAAAAATTGTA-----TATTTGTATCGCTTACAATTTTAGCATT--------ATGTCTAAGTATTACACTCAAAAAAAGGATTGAAATATTTGTATAGCTTTGTGTTAATTGTTAAAGTTATTATTGTGTAAAGAATTTCTCTTACGATTTAGAAAACTTATTTAATTAGGTATTGTTCAGTATTCGGGAAATAGATTATATAATCTAACAA----------------------ATATCTAATAATATA-------------------TTTAA-------ATATAATAATAAAGTTATTATTTCTATCAAAATTT-CATTGT------ACCATAATTCAATAAATCTTTTCTAAA-TTTATAGATATTTTGATTAATATTCTAGTCTCCGCATGGAATCT----TTTTTTTATCACTTCAAATTAGTATAGGATTCCTT-----------ATAT-AAAAAATCCACCTAAACCTAAAG-AAGAT-------AAAAAAAAAAAGAT--------TAAGATAAGAAGAAAGAAACTTTTCAAATTA--------GGTTAAACGGGGTA--GGGGTAGAGATATAT--TCTATATGGTAATAAAAATTTAGGG-----AGATAATAGTTTAAGACAAT----------AAAAAAAAAGTTTTCAATTTTATCAACTAATTTCATAATTTTAATAAC-----TTA------------TT-GAATAAAGAATT-----TATTACTAGATTTTCTATATTTATA-------------TTTATAGAATAAAATATAAATATAGAATCAAA-------TAAAAATGAAGAAAAAAGTTTTTGTTTAGGGTCGATGGGGA---TTCTTATTTTCCCCATCCCAAAAATGAA-AGAA-CAAACATGCTAAAACG------AAAATTAAAGGTAAAA-CCTTG---TTTATTC-TTTTTTCTTTGAACTTTCTTTCTGAAGTTCAG----TTTTTTCTTTTTCA--------AAAA------GTATCCG------TTTTTTTTTT-AGAATTTAGTAAACAAACTTCTTTTTAG-----TTTACATACCCT--------------------------------------AAAAAAAAG-----AATTAAA----------------------TATAGATCCCATTAGGAAATAATAATCATTTTAAAATGAATTCTTT---------TTCATTTAACTAGTCTC-T---------------TT----------TTTGATTTA---------AAAGGGTTTAGATTATTAGATTATTAGAATGTTTCTTTTTTT--------ATTTATTTGA-----TTTGTCGCACAAAAAAACTTTTTGAATTCCCTGTAGAAAGAGATTTTGCTAATGAAAAAGCTTTCAACGCTGCCCAATACCCTTTACTTTTCCAAA-
	'B_flagellaris'       ---------------------------------------------TTTTAAGAGTTAA-----------------------------AATGAATTGAATAATTTTCTATTCATT----------ATTT---------------ATA--------------TTAATGAACTAAAGAACTAAATTAGATAGTTATATGAGTGAAATAAAACAGCTTATAGAAAAACGAATTCGC-------AGTAAAAACATTGAGTCTCATTTTCTAGGTATAAGAGTTAAGCGGAAATAAACATAATAAAAAGAGAACTTTGATCCCAAGATTGGTTAATTAATTA-----TCCCGTCTTGACGCGGACTC-----AAAAAAAAAGATCAACCCTAGTGAATTTTCACTATTATTTGTATGTACTAG----TATACATCTATTACCATAATACGAGCGATTG--AAC----AAAAATGAGTGGATGGTTAGAAACACCAAAATATGCAAAGGATTAGTAATAGAGATTTTC-AAATTATCCAAAAT-----AAGA-G---------AAACA-TTTTTTC------AAAATGGATAAT-------AAAAAAAGAATACTAA-TTGGGGCTTTAAATTCGTAGAAATGATTAGGCAGTACTCCCCACGATTCCGATTCAGAATACGCTTCTATCTACCCATTAACTAAATGACTATCCAAAACGAAATAA---TCCCTTATTTCATAAGTTCCCCTT------TTTTTTTCTGAGAAACAAGAATAGGAAC------------AAAAAAAAATAGAAAGAATACAAG-------TACAAAAAAA-GATAGC-----TTTTTTTTTCTTTCTTATCTCCATGCTATTCTCCAATATTCATTTTCTTT------GCCATATC------CATATTCAT------------------------AAAGGTAAAATTCATGTCAGAATTGACGAAA------TAATGGAATGGTTATTTCGTTTTCGT------AATTAAAACCG--CTGGATTAGTTGTATTTCT----AAAAAAAGTATTTTAGTGAAGAATTAAGTTATTACTCAATGAAGAAAAATTTTAA-TTTTTAAAGAGGATGAGATCAATTCAGAAGTCA---TTTTT---------TTTAT--------TTATT-------------------------------ATTTTCTTTTTTATTCAAAT-----AAAACTAAAACAGACAGAATTCCATTGATTTAATTTTGGAATACACGATAGATCTATTTTGATACTATACTATCCGACAAAACATACATATCAAGATAAATAATATCGACCAACTCCTTAAATTTATTTATATCTTTTGAGGAGCCGTA---------------------------------------------------------------------------------------------------------------------------------------------------------------------------------------------------------------------------------------------------------------------------------------------------------------------------TATTTACTATAGTATATATTATAGAT--TTGTTA-TTTTCATTCGATTCCTTTCAT------AATCT-AAGGATTCTATGAAAATACATTAAAATAGATTATGAGAAACAAACATAAAAGAAAGAC------------------AAAAAGTATAATACTA-------------------------ATATAG------TATTATTGCAAAAAAGAATACAACAAGAAAAGA------GTCTATTCG-----GGTCTGGTCTGGCATTGTCTATTTTCGCCGTCTTCGATTTCTATATGAATGGAATATACATGTCATAAAATAGATCGAAAATTTTAAA-------------AACTCAACTTCTCTATTT------ATATGAACTTAATTTGCATTTTTGAATTCGACTGAAACTAGTAATTCATTTT----GTCAAGAATA--TTT-----TTTTTTT-----ATTTCATATTTTACTAATTCC------TTTAGTAAATCCTTTTATAATTTATTTATAT----CAAAGGATTAGTATATATAA---------TTTTTTTTTTTTTTTT-GAATTG---AAAAAAAATCCATTCAGTTCAAAACATAA-----TTGGTTAATG---------ATTTTAAATAAACGAACT-C--------AAAAAAAAAA--TAGTTCTTA-TTTTTTGAGGTTT-AGGC----------AATTCATAC------AAA-TTTTTTTT--TTGGTATAATTCTTTGTCCTTCCTATA-------TAAACCTTGTTCTAT--------------------GAATAAAAAGTTTTGTAATGCGTAAAA-------AATAATAATGCAAATTTTTAA-TTTT--------CTATATTGTCAG-----AAC-AAAAAAAT-----AAATAGAAGTTTTTACTAAAAATTGCATT-----------------------------------T-TAG-TATATTATGGGAACAATTTTTAGTT----------CTTGATTG------GAAATATTTGAAGTATTTGAAAAAAA-AAATTAAGAATAATTAAGAATAGAAAAT---------------------------------------------------------------------------------------------------------------------------------------------------------------------------------------------------------------------------AGAATAAATTCAATGT---------------------AATATTTTTTAGAAAATAAAAAA-CTGGAT-AAAAAAAATTT-AAGTAAAAAAAAAAAATTGTA-----TATTTGTATCGCTTACAATTTTAGCATT--------ATGTCTAAGTATTACACTTAAAAAATTGATCGAAATATTTGTATAGCTTTGTATTAATTGTTAAAGTTATTATTGTGTAAGGAATTTCTCTTACGATTTAAAAAACTTATTTAATTAGATATTGTTCAGTATTGGGGAAAGAAATTATATAATCTAACAA----------------------ATATATAATAATATA-------------------TTAAA-------ATAGAATAATAAAGTTATTATTTCTATCAAAATTTCCATTGT------ACCATAATTCAATAAATCTTTTCTAAA-TTTATAGATATTTTTATTAATATTCTAGTCTCCGCATGGAATCC----TTTTTTTATCACTTCAAATTAGTATAGGATTCCTT-----------ATAT-AAAAAATCCACCTAAACCTAAAG-AAGAT----------AAAAAAAAGAT--------TAAGATAAGAAGAAAGAAACTTTTCAAATTG--------GGTTAAAAGGAGTA--GGGGTAGAGATATAG--TATATATGGTAATATAAATTTAGGG-----AGATAATAGTTTAATACAATT---------AAAAAAAAAGTTTTCAACTTTATCAACTACTTTCATAATTTGAATAAC-----TTA------TTCATTTT-GAATAAATAATT-----TATTACTAGATTTTC------TATA-------------TTTATAGAATA------AAATATATAATCAAC-------TAAAAATGAAGAAAAAACTTTTTGTTTAGGGTCGATGGGGA---TTCTTATTTTCCCCATCCCAAAAATGAA-AGAA-CAAACATGCTAAAACT------AAAATGAAAGGTAAAA-CCTTG---TTTATTC-TTTTTTCTTTGAACTTTCTTTCTGAAGTTAAG----TTTTTTCTTTTTCA--------AAAA------GGATCCG-----TTTTTTTTTTT-AGAATTTAGTAAAC-------------------------------------------------------------------AAAAAAAAAAG-----AATTCAA----------------------TATAGATCCCATTAGGAAATAATAATCATTTGAAAATTAATTCTTT---------TTCATTTAATTAGTGTC-G---------------TT----------TTTGATTTA---------AAAGGGT--------TCAGATTATTACAATGTTTCTTTTTTT--------ATTTA-----------------------------------------------------------------------------------------------------------
	'B_floccifera'        ------GTGCGAGTCGTTAAGACAGAAATTTCTCC------TATTTTTTAAGAGTTAA-----------------------------AATGAATTGAATAGTTTTCTATTCATT----------ATTT---------------ATA--------------TTAATGAACTAAAGAACTAAATTAGATAGTTATATGAGTGAAATAAAACAGCTTATAGAAAAAAGAATTCGC-------AGTAAAAACATTGAGTCTCATTTTCTAGGTATAAGAGTTAAGCCGAAATAAACATAATAAAAAGAGAACTTTTATCCCAAGATTGGTTAATTAATTA-----TCCCGTCTTGACGCGGACTC----AAAAAAAAAAGATCAACCCTAGTGAATTTTCACTATTATTTGTATGTACTAG----TATACATCTATTACCATAATACGCGCGATTG--AAC----AAAAATGAGTGGATGGTTAGAAACACCAAAATATGCAAAGGATTAGTAATAGAGATTTTCAAAATTATCCAAAAT-----AAGA-GAAGA----GAAACA-TTTTTTC------AAAATGGATAAT-------AAAAAAAGAATACTAA-TTGGGGCTTTAAATTCGTAGAAATGATTAGGCAGTACTCCCCACGATTCCGATCCAGAATACGCTTCTATCTACCCATTAACTAAATGACTATCCAAAACGAAATAA---TCCCTTATTTCATAAGTTTCCCCT------TTTTTTTCTGAGAAACAAGAATAGGAACG--------AAAAAAAAAAAATAGAAAGAATACAAG-------TACAAAAAAA-GATATC-----TTTTTTTTTCTTTCTTATCTCCATGCTAT--TCCAATATTCATTTTCTTT------GCCATATC------------CAT------------------------AAAGGTAAAATTTGTGTCAGAATTGACGAAC------TGATGGAATGGTTATTTCGTTTTCGT------AATTAAAACCG--CTGGATTATTTGTATTTCT----AAAAAAAGTATTTTAGTGAAGAATTAAGTTATTACTCAACGAATAAAAATTTCAA-TTTTTAAAGAGGATGAGATCAATTCAGAAGTCG----TTTT---------TTTAT--------TTATT-------------------------------ATTTTCTTTTTTATTCAAAT-----AAAACTAAAACAGACAGAATTCCATTGATTTAATTTTGGAATACACGATAGATAGATTTTGATACTATACTATCCGACAAAACATACATATTAAGATAAATAATATCGACCAACTCCTTAAATTTATTTATATCTTTTGAGGAGCCGTATGAAGTGAAAATTTCATGTACGGTTCTGGAATAGCGACAAGAACAGTA-ATGTTATTGGTGACTATAAT-----------------------------------------------------------------------TTTAAAATGAAAATAAGTTATTCATTTCT-----ATAGTTGGATGTGAAAGACATATTT------TGCTTAAAAAAAAAA---------------------------------------------------------------------------TGATTCGTTACTATACTATTTATTTACTATAATATATATTATATAT--TTGTTC-TTTTCATTCGATTCCTTTCAT------AATCT-AAGGATTCTATGAAAATCCATTAAAATTGATTATGAGAAACAAAGATAAAAGAAAGAC------------------AAAAAGTATAATAATA-------------------------ATATAT------TATTATTGCAAAAAAGAATACAACAAGAAAAGA------GTCTATTTG-----GGTCTGGTCTGGAATTGTCTATTTTTGCCGTCTTCCATTTATATATGAATGGAATATACATGTCATAAAATAGATCGAAAATTTTAAA-------------AACTCAACTTTTCTATTT------ATATGAACTTAATTTGCATTTTTTAATTCGACTGAAACTAGTAATTCATTTT----GTAAAGAATA--TTT-----TTTTTTT----TATTTCATATTTTACTAATTCC------TTTAGTAAATCCTTTTAGAATTTATTTATGT----CAAAGGATTAGTATATATAA-------TTTTTTTTTTT---------AATTG--AAAAAAAAATTCATTCAGTTCAAAAGATAA-----TTGGTTAATG---------ATTTTAAATAAACGAACT----------AAAAAAAAAA--TAGTTCTTA-TTTTTTGGGGTTT-GGGC----------AATTCATAC------AAA---TTTTTT--TTGGTATAATTATTTGTCCTTCCTCTA-------TAAACCTTGTTCTAT--------------------GAATAAAAAGTTTTGTAATGCGTAAAA-------AATAATAATGAAAATTTTTAA-TTTT--------CTATATCGTCAG-----AAC-AAAAAAAG-----AAATAGAAGTTTTTACTAAAAATTTCATT-----------------------------------T-TAG-TATATTATGGGAACAATTTTAAGTT----------CTTGATTG------GAAATATTTGAAGTATTTG----AAA-AAATTAAGAATAATTAAGAATAGAAAATTCTATTTCACTTTTACATATTTTAATTTGTTATTAACTGACCCTTTTCAAAAG---AAAAAAAAAAG-TTCGTGAA--TCAGAAATAATAAATT------AG------TAATATA---------------------------------------------TTCTTCGAAATCATAATAACTTATTTTGATTCAATCGTCGAGATTGAAAGAATCAATTCAGAATCAATTCAATGT---------------------AATATTTTTTAGAAAATCAAAAA-CTGGAT-AAAAAAAAATT-AAGT--AAAAAAAAAATTGTA-----TATTTGTATCGCTTACAATTTTAGCATT--------ATGTCTAAGTATTACACTCAAAAAATGGATCGAAATATTTGTATAGCTTTGTATTAATTGTTAAAGTTATTATTGTGTAAAGAATTTCTCTTACGATTTAGAAAACTTATTTAATTAGGTATTGTTCAGTATTTGGGAAATAGATTATATAATCTAACAA----------------------ACATCTAATAATATA-------------------TTTAA-------ATATAATAATAAAGTTATTATTTCTATCAAAATTTGCATTGT------ACCATAATTCAATAAATCTTTTCTAAA-TTTATAGATATTTTGATTAATATTCTAGTCTCCGCATGGAATCC----TTTTTTTATCATTTCAAATTAGTATAGGATTCTTT-----------ATAT-AAAAAATCCACCTAAACCTAAAG-AAGAT---------AAAAA---------------TAAGATAAGAAGAAAGAAACTTTTCAAATTG--------GGTTAAAAGGAGTA--GGGGTAGAGATATAT--TTTATATGGTAATAAAAATTTAGGG-----AGATAATAGTTTAAGACAATT---------AAAAAAAAAGTTTTCAATTTTATCAACTAATTTCATAATTTTAATAAC-----TTA------TTCATTTT-GAATAAAAAATT-----TATTACTAGATTTTCTATAGTTATA-------------TTTTGAAATTC------AAATATATAATCAAA-------TAAAAATAAAGAAAAAACTTTTTGTTTAGAGTCGATGGGGA---TTCTTATTTTCCCCATCCCAAAAATGAA-AGAA-CAAACATGCTAAAACT------CAAATTAAAGGTAAAA-CCTTG---TTTATTC-TTTTTTCTTTGAACTTTATTTCTGAAGTTAAG----TTTTTTCTTTTTCA--------AAAA------GTATCAGT---TTTTTTTTTTTT-AGAATTTAGTAAACAAACTTCTTTTTAG-----TTTACATACCCT-AAAAAAA------AAGCAAAAAACATATTTAAAGACAAAAAAAAAG-----AATTCAA----------------------TATAGATCCCATTAGGAAATAATAATCATTTAAAAATTAATTCTTT---------TTAATTTACCTAGTCTC-C---------------TT----------TTTGATTTA---------AAAGGGT--------TCAGATTATTAGAATGTTTATTTTTTT--------ATTTA-----------------------------------------------------------------------------------------------------------
	'B_gigabracteata'     ---------------------------------------------TTTTAAGAGTTAA-----------------------------AATGAATTGAATAATTTTCTATTCATT----------ATTT---------------ATA--------------TTAATGAACTAAAGAACTAAATTAGATAGTTATATGAGTGAAATAAAACAGCTTATAGAAAAAATAATTCGC-------AGTAAAAACATTGAGTCTCATTTTCTAGGTATAAGAGTTAAGCGGAAATAAACATAAGAAAAAGAGAACTTTTATCCCAAGATTGGTTAATTAATTA-----TCCCGTCTTGACGCGGACTC----AAAAAAAAAAGATCAACCCTAGTGAATTTTCACTATTATTTGTATGTACTAG----TATACATCTATTCCCATAATACGCGCGATTG--AAC----AAAAATGAGTGGATGGTTAGAAACACCAAAATATGCAAAGGATTAGTAATAGAGATTTTCAAAATTATCCAAAAT-----AAGA-GAAGA----GAAATA-TTTTTTC------AAAATGGATAAT-------AAAAAAAGAATACTAA-TTGGGGCTTTAAATTCGTAGAAATGATTAGGCAGTACTCCCCACGATTCCGATTCAGAATACGCTTCTATCTACCCATTAACTAAATGACTATCCAAAACGAAATAA---TCCCTTATTTCATAAGTCCCCCCC----CTTTTTTGTCTGAGAAACAAGAATAGGAACG----------AAAAAAAAAATAGAAAGAATACAAG-------TAAAAAAAAAAGATATC----TTTTTTTTTTCTTTCTTATCTCCATGCTAT--TCCAATATTCATTTTCTTT------GCCATATC------CATATTCAT------------------------AAAGGTAAAATTCGTGTCAGAATTGACGAACTAATGGTAATGGAATGGTTATTTCGTTTTCGT------AACTAAAACCGCTCTGGATTAGTTGTATTTCT----AAAAAAAGTATTTTAGTGAAAAATTAAGTTATTACTCAACGAAGAAAAATTTCAA-TTTTTAAAGAGGATGAGATCAATTCAGAAGTCA----TTTT---------TTTAT--------TTATT-------------------------------ATTTTCTTTTTTATTCAAAT-----AAAACTAAAACAGACAGAATTCCATTGATTTAATTTTGGAATACACGATAGATCAATTTGGATATTATACTATCTGACAAAACATACATATCAAGATAAATAATATCGACCGACTCCTTAAATTTATTAATATCTTTTGAGGAGCCGTA-------------------------------------------------------------------------------------------------------------------------------------------------------------------------------------------------------------------------------------------------------------------------------------------------------------------------TTTATTTACTATAGTATATATTATATAT--TTGTTC-TTTTCATTCGATTCCTTTCAG------AATCT-AAGGATTCTATGAAAATCCATTAAAATAGATTATGAGAAACAAACAGAAAAGAAAGAC------------------AAAAAGTATAATACTA-------------------------ATATAG------TATTATGACAAAAAAGAATACAACAAGAAAAGA------GTCTATTCG-----GGTCTGGTCTGGCATTGTCTATTTTCGCCGTCTTCGATTTATATATGAATGGAATATACATGTCATAAAATAGATCGAAAATTTTAAA-------------AACGCAACTTCTCTATTT------ATATGAACTTAATTTGCATTGTTTAATTCGACTGAAACTAGTAATTCATTTT----GTCAAGAATA--TTT-----TTTTT-------ATTTCATATTTTACTAATTCC------TTTAGTAAATCCTTTTATAATTTATTTATGT----CAAAGGATTAATATATATAT---AATTTTTTTTTTTTT--------GAATTG----AAAAAAATCCATTTAGTTCAAAAGATAA-----TTGGTTAATT---------ATTTTAAATAAACGAACT-C----------AAAAAAAA---AGTTCTTA-TTTTTTGAGGTTT-GGGT----------AATTCATAC------AA---TTTTTTT--TTGGTATAATTATTTGTCCTTCCTCTA-------TAAACCTTGTTCTAT--------------------GAATAAAAAGTTTTGTAATGCGTAAAA-------AAGAATAATGCAAATTTTTCA-TTTT--------CTATATCGTCAG-----AAC-AAAAAAAG-----AAATAGAAGTTTTTACTAAAAATTTAATT-----------------------------------T-TAG-TATATTATGGGAACAATTTTTAGTT----------CTTGATTG------GAAATATTTGAAGTATTTG----AAA-AAATTAAGAATAATTAAGAATAGAAAAT---------------------------------------------------------------------------------------------------------------------------------------------------------------------------------------------------------------------------AGAATCAATTCAATGG---------------------AATATTTTTTATAAAATAAAAAA-CTGGAT-AAAAAAAATTT-AAGT-AAAAAAAAAAATTGTA-----TATTTGTATCGCGTACAATTTTAGCATT--------ATGTCTAAGTATTACACTCAAAAAATGGATCAAAATATTTGTATAGCTTTGTATTAATTGTTAAAATTCTTATTGTGTAAAGAATTTCTCGTATGATTTAAAAAACTTATTTAATTAGGTATTGTTCAGTATGGGAGAACGAGATTATATAATCTAACAA----------------------ATATACAATAATATA-------------------TTTAA-------ATATAATACTAAAGTTATTATTTCTATCAAAATTTCCATTGT------ACCATAATTCAATAAATCTTTTCTAAA-TTTATAGATATTTTGATTACTATTCGAGTATCCGCGTGGAATCC----TTTTTTTATCACTTCAAATTAGTATAGGATTCCTT-----------ATAT-AAAAAATCCACCTAAACCTAAAG-AAGAT--------AAAAAAAAAAGAT--------TCAGATAAGAAGAAAGAAACTTTTCAAATTG--------GGTTAAAAGGAGTA--GGGGTAGAGATATAT--TATATCTGATAATAAAAATTTAGGG-----AGATAATAGTTTAAGACAATT--------AAAAAAAAAAGTTTTCAATTTTATCAACTACTTTCATAATTTGAATAAC-----TTA------TTCATTTT-GAATAAAGAATT-----CATTACTAGATTTTT------GATA-------------TTTATAGAATA------AAATATATAATCAAA-------TAAAAATGAAGAAAAAACTTTTTGTTTAGGGTCGATGGGGA---TTCTTATTTTCCCCATCCCAAAAATGAA-AAAA-CAAACATGCTCAAACT------AAAATGAAAGTTAAAA-CCTTG---TTTATTC-CTTTTTCTTTGAACTTTCTTTCTGAAGTTCAG----TTTTTGCTTTTTCA--------AAAA------GTATCAG------TTTTTTTTTT-AGAATTTAGTAAACAAACTTCTTTTTAG-----TTTACATACCCT-------------------------------------AAAAAAAAAG-----AATTCAA----------------------TATAGATTCCATTAGTAAATAATAATCATTTGAAAATTAATTCTTT---------TTAATTTAACTAGTCTC-T---------------TT----------TTTGATTTA---------AAAGGGT--------TCAGATTATTACAATGTTTCTTTTTGT--------ATTTATTTGA-----TTTGTCGCACAAAAAAACTTTTTGAATTCCC------------------------------------------------------------------
	'B_grandis'           ------GTGCGAGTCGTTAAGACATAAACTTCTCC------TATTTTTTAAGAGTTAA-----------------------------AATGAATTGAATAGTTTTCTATTCATT----------ATTT---------------ATA--------------TTAATGAACTAAAGAACTAAATTAGATAGTTATATGAGTGAAATAAAACAGCTTATAGAAAAAAGAATTCGC-------AGTAAAAACATTGAGTCTCATTTTCTAGGTATAAGAATTAAGCGGAAATAAACATAATAAAAAGAGAACTTTTATCCCAAGATTGGTTAATTAATTA-----TCCCGTCTTGACGCGGACTC----AAAAAAAAAAGATCAACCCTAGTGAATTTTCACTATTATTTGTATGTACTAG----TATACATCTATTACCATAATACGCGCGATTG--AAC----AAAAATGAGTGGATGGTTAGAAACACCAAAATATGCAAAGGATTAGTAATAGAGATTTTCAAAATTATCCAAAAT-----AAGA-GAAGA-----GAACA-TTTTTTC------AAAATGGATAAT-------AAAAAAAGAATACTAA-TTGGGGCTTTAAATTCGTAGAAATGATTAGGCAGTACTCCCCACGATTCCGATCCAGAATACGCTTCTATCTACCCATTAACTAAATGACTATCCAAAACGAAATAA---TCCCTTATTTCATAAGTTCCCCCCT--TTTTTTTTTTCTGAGAAACAAGAATAGGAACG--------AAAAAAAAAAAATAGAAAGAATACAAG-------TACAAAAAAA-GATAGA---TTTTTTTTCTTCTTTCTTATCTACATGCTAT--TCCAATATTCATTTTCTTT------GCCATATC------CATATTCAT------------------------AAAGGTAAAATTCGTGTCAGAATTGACGAAC------TAATGGAATGGTTATTTCGTTTTCGT------AATTAAAACCG--ATGGATTATTTGTATTTCT----CATAAAAGTATTTTAGTGAAGAATTAAGTTATTACTCAACGAAGAAAAATTTAAA-TTTTTAAAGAGGATGAGATCAATTCAGAAGTCA----TTTT---------TTTAT--------TTATT-------------------------------ATTTTCTTTTTTATTCAAAT-----AAAACTAAAACAGCCAGAATTCCATTGATTTAATTTTGGAATACACGATAGATAGATTTGGATACTATACTATCCGACAAAACATACATATCAAGATAAATAATATCGACCAACTCCGTAAATTTATTTATATCTTTTGAGGAGCCGTATGAAGTGAAAATTTCATGTACGGTTCTGTAATAGCGATGAGAACAGTA-ATGTTCTTGGCGACTCTAAT-----------------------------------------------------------------------TTTAAAATGAAAATAAGTTATTCATTTCT-----ATAGTTGGATGTGAAAGACATATTTATATTTTGCTTAAAAAAAAA----------------------------------------------------------------------------TTATTCGTTACTATACTATTTATTTACTATACTATATATTATATAT--TTGTTT-TTTTCATTCGATTCCTTTCAT------AATCT-AAGGATTCTATGAAAATCCATTAAAATAGATTATGAGAAACAAACATAAAAGAAAGAC------------------AAAAAGTATAATACTA-------------------------ATATAG------TATTATTGCAAAAAAGAATACAACAAGAAAAGA------GTCTATTCG-----GGTCTGGGCTGGCATTGTTTATTTTCGCCGTCTTCGATTTATATATGAATGGAATATACATGTCATAAAATAGATCGACAATTTTAAA-------------AACTCAACTTCTCTATTT------ATATGAACTTAATTTTCATTTTTGAATTCGACTGAAACTAGTAATTCATTTT----GTAAAGAATA--TTT-----TTTTT-------ATTTCATATTTTACTAATTCC------TTTAGTAAATCCTTTTATAATTTATTTATGT----CAAAGGATTAGTATATATAA----------TTTTTTTA--------AAATTG----AAAAAAATCCATTCAGTCCAAAAGATAA-----TTGGTTAATG---------ATTTTAAATAAACGAACT-----------AAAAAAAAA--TAGTTCTTA-TTTTTTGAGGTTT-GGGC----------AATTCATAC------AA----TTTTTT--TTTGTATAATTATTTGTCCTTCCTCTATAAACCTTAAACCTTGTTCTAT--------------------GAATAAAAAGTTTTGTAATGCGTAAAA-------AATAATAATGCAAATTTTTAA-TTTT--------CTATATCGTCAG-----AAC-AAAAAAAG-----AAATAGAAGTTTTTACTCAAAATTTCATT-----------------------------------T-TAG-TATATTATGGGAACAATTTTAAGTT----------CTTGATTG------GAAATATTTGAAGTATTTG----AAA-AAATTAAGAATAATTAAGAATAGAAAATTCTATTTAACTTTTACATATTTTAATTTGTTATTAACTGACCCTTTTCAAAAG---AAAAAAAAAAG-TTCGTGAA--TCAGAAATAAAAAATT------AG------TAA-ATA---------------------------------------------TTCTTCGAAAT-ATAATAACTTATTATGATTCAATCGTCGAGATTGA-----------AAGAATCAATTCAATGA---------------------AATATTTTTTAGAAAATGAAAAA-CTGGAT-AAAAAAAATTT-AAGT---AAAAAAAAATTGTA-----TATTTGTATCGCTTACAATTTTAGCATT--------ATGTCTAAGTATTACACTCAAAAAATGGATCGAAATATTTGTATAGCTTTGTATTAATTGTTAAAGTTATTATTGTGTAAAGAATTTCTGTTACGATTTAGAAAACTTATTGAATTAGGTATTGTTCAGTATTGGGGAAATAGATTATATAATCTAACAA----------------------ATATATAAAAAT------------------------------------------ATAAAGTTATTATTTCTATCAAAATTTCCATTGT------ACCATAATTCAATAAATCTTTTCTAAA-TTTATAGATAGTTTGATTAATATTCTCGTCTGCGCATGGAATCC----TTTTTTTATCACTTCAAATTAGTATAGGATTCCTT-----------ATAT-AAAAAATCCACCTAAACCT---------------------------------------------------------------------------------------------------------------------------------------------------------------------------ATAAAAAAAGTTTTCAATTTTATCAACTACTTTCATAATTTGAATAAC-----TTA------TTCATTTT-GAATAAAGAATT-----TATTACTAGATTTTCTATATTTATA-------------TTTATAGAATA------AAATATATAATCAAA-------TAAAAATGAAGAAAAAACTTTTTGTTTAAGGTCGATGGGGA---TTCTTATTTTCCCCATCCCAAAAATGAA-AGAA-CAAACATTCTAAAACT------AAAATTGAAGGTAAAA-CCTTG---TTTATTC-TTTTTTCTTTGAACTTTCTTTCTGAAGTTAAG----TTTTTTATTTTTCA--------AAAA------GTATCAG-------GTTTTTTTT-AGAATTTAGTAAACAAACTTCTTTTTAG-----TTTACATACCCT------------------------------------AAAAAAAAAAG-----AATTCAA----------------------TATAGATTCCATTAGGAAATAATAATCATTTAAAAATTAATTCTTT---------TTAATTTAACTAGTCTC-T---------------TT----------TTTGATTTC---------AAAGGGT--------TCAGATTATTACAATGTTTCTTTTTTT--------ATTTA-----------------------------------------------------------------------------------------------------------
	'B_griffithiana'      ---------------------------------------------TTTTAAGAGTTAA-----------------------------AATGAATTGAATAATTTTCTATTCATT----------ATTT---------------ATA--------------TTAATGAACTAAAGAACTAAATTAGATAGTTATATGAGTGCAATAAAACAGCTTATAGAAAAAAGAATTCGC-------AGTAAAAACATTGAGTCTCATTTTCTAGGTATAAGAGTTAAGCGGAAATAAACATAATAAAAAAAGAACTTTGCTCCCAAGATTGGTTAATTAATTA-----TCCCGTCTTGACGCGGACTC-----AAAAAAAAAGAT-----CTAGTGAATTTTCACTATTATTTGTATGTACTAG----TATACATCTATTACCATAATACGCGCGATTG--AAC----AAAAATGAGTGGATGGTTAGAAACACCAAAATATGCAAAGGATTAGTAATAGAGATTTTCAAAATTATCTAAAAT-----AAGA-G---------AAACA-TTTTTTC------AAAATGGATAAT------AAAAAAAAGAATACTAA-TTGGGGCTTTAAATTCGTAGAAATGATTAGGCAGTACTCCCCACGATTCCGATTCAGAATACGCTTCTATCTACCCATTAACTAAATGACTATCCAAAACGAAATAATCCTCCCTTATTTCATAAGTTCCCCC--------TTTTTTCTGAGAAACAAGAATAGGAACG--------AAAAAAAAAAAAAAGAAAGAATACAAG-------TACAAAAAAA-GATAGC-----TTTTTTTTTCTTTCTTATCTCCATGCTAT--TCCAATATTCATTTTCTTT------GTCATATC------CATATTCAT------------------------AAAGGTAAAATTCGTGTCAGAATTGACGAACTAATGGTAATGGAATGGTTATTTCGTTTTCGT------AATTAAAACCG--CTGGATTAGTTGTATTTCT----AAAAAAAGTATTTTAGTGAAGAATTAAGTTATTACTCAACGAAGAAAAATTTTTC-TTTTTAAAGAGGATGAGATCAATTCAGAAGTCA----TTTT---------TTTAT--------TTATT-------------------------------ATTTTATTTTTTATTCAAAT-----AAAACTAAAACAGACAGAATTCCATTGATTTAATTTTGGAATACACGATAGATCCATTTTGATACTATACTATCCGACAAAACATACATATCAAGATAAATAATATCGACCAACTCCTTAAATTTATTTATATCTTTTGAGGAGCCGTA-------------------------------------------------------------------------------------------------------------------------------------------------------------------------------------------------------------------------------------------------------------------------------------------------------------------------TTTATTTACTATAGTATATATTATAGAT--TTGTTC-TTTTCATTCGATTCCTTTCAT------AATCT-AAGGATTCTATGAAAATCCATTAAAATAGATTATGAGAAACAAACATAAAAGAAAGAC------------------AAAAAGTATAATACTA-------------------------ATATAG------TATTATTGCAAAAAAGAATACAACAAGAAAAGA------GTCTATTCG-----GGTCTGGTCTGGCATTGTCTATTTTCGCCGTCTTCGATTTATATATGAATGGAATATACATGTCATAAAATAGATCGAAAATTTTAAA-------------AACTCAACTTCTCTATTT------ATATGAACTTAATTTGCATTTTTTAATTCGACTGAAACTAGTAATTCATTTT----GTCAAGAATA--TTT-----TTTTTTTATAAAATTTCATATTTTACTAATTCC------TTTAGTAAATCCTTTTATAATTTATTTATGT----CAAAGGATTAGTATATATAA-------TTTTT-TTTTT--------GAATTG--AAAAAAAAATCCATTCAGTTCAAAACATAA-----TTGGTTAATG---------ATTTTAAATAAACGAACT-C----------AAAAAAAA--GAGTTCTTC-TTTTTTGAGGTTT-AGGC----------AATTCATAC------AA---TTTTTTT--TT--------------TCCTTCCTCTA-------TAAACCTTGTTCTAT--------------------GAATAAAAAGTTTTGTAATGCGTAAAA-------AATAATAATGCAAATTTTTAA-TTTT--------CTATATCGTCAG-----AAC-AAAAAAAG-----AAATAGAAGTTTTTACTAAAAATTGTATT-----------------------------------T-TAG-TATATTATGGGAACAATTTTTAGTT----------CTTGATTG------GAAATATTTGAAGTATTTG----AAA-AAATTAAGAATAATTAAGAATAGAAAAT---------------------------------------------------------------------------------------------------------------------------------------------------------------------------------------------------------------------------AGAATCAATTCAATGT---------------------AATATTTTTTTAGAAAAAAAAAA-CTGGAT--AAAAAAATTT-AGGT---AAAAAAAAATTGTA-----TATTTGTATCGCTTACAATTTTAGCATT--------ATGTCTAAGTATTACACTCAAAAAATTGATCGAAATATTTGTATAGCTTTGTATTAATTGTTAAAGTTATTATTGTGTAAAGAATTTCTCTTACGATTTTAAAAACTTATTTAATTAAGTATTGTTCAATATTGGGGAAAGAGATTATATAATCTAACAA----------------------ATATATAATAATATA-------------------TTAAA-------ATAGAATAATAAAGTTATTATTTCTATCAAAATTTCTATTGT------ACCACAATTCAATAAATCTTTTCTAAA-TTTATAGATATTTTGATTAATATTATAGTCTCCGCATGGAATCC---TTTTTTTTATCACTTCAAATTAGTATAGGATTCCTT-----------ATAT-AAAAAATCCACCTAAACCTAAAG-AAGAT---------AAAAAAAAAGAT--------TAAGATAAGAAGAAAGAAACTTTTCAAATTG--------GGTTAAAAGGAGTA--GGGGTAGAGATATAT--TATATATGGTAATAAAAATTTAGGG-----AGATAATAGTTTAAGACAATT-------AAAAAAAAAAAGTTTTCAATTTTATCAACTACTTTCATAATTTGAATAAC-----TTA------TTCATTTT-GAATAAAGAATT-----TATTACTAGATTTTC------TATA-------------TTTATAGAATA------AAATATATAATCAAC-------TAAAACTGAAGAAAAAACTTTTTGTTTAGGGTCGGTGGGGA---TTCTTATTTTCCCCATCCCAAAAATGAA-AGAA-CAAACATGCTAAAACT------AAAATGAAAGGTAAAA-CCTTG---TTTATTC-TTTTTTCTTTGAACTTTCTTTCTGAAGTTCAG----TTTTTTCTTTTTCA--------AAAA------GGATCAG------TTTTTTTTTT-AGAATTTAGTAAACAAACTTCTTTTTAG-----TTTACATACCCT--AAA-----------------------------AAAAAAAAAAAAG-----AATTCAA----------------------TATAGATCCCATTAGAAAATAATAATCATTTGAAAATGAATTCTTT---------TTAATTTAACTAGTCTC-T---------------TT----------TTTGATTTA---------AAAGGGT--------TCAAATTATTACAATGTTTCTTTTTTT--------ATTTATTTTA-----TTTGTCGCACAAAAAAACTTTTTGAATTCCC------------------------------------------------------------------
	'B_handelii'          ---------------------------------------------TTTTAAGAGTTAA-----------------------------AATGAATTGAATAATTTTCTATTCATT----------ATTT---------------ATA--------------TTAATGAACTAAAGAACTAAATTAGATAGTTATATGAGTGCAATAAAACAGCTTATAGAAAAAA-AATTCGC-------AGTAAAAACATTGAGTCTCATTTTCTAGGTATAAGAGTTAAGCGGAAATAAACATAATAAAAAAAGAACTTTGATCCCAAGATTGGTTAATTAATTA-----TCCTGTCTTGACGCGGACTC-----AAAAAAAAAGATCAACCCTAGTGAATTTTCACTATTATTTGTATGTACTAG----TATAAATCTATTACCATAATACGCGCGATTG--AAC----AAAAATGAGTGGATGGTTAGAAACACCAAAATATGCAAAGGATTAGTAATAGAGATTTTCAAAATTATCCAAAAT-----AAGA-G---------AAACA-TTTTTTC------AAAATGGATAAT-------AAAAAAAGAATACTAA-TTGGGGCTTTAAATTCGTAGAAATGATTAGGCAGTACTCCCCACGATTCCGATTCAGAATACGCTTCTATCTACCCATTAACTAAATGACTATCCAAAACGAAATAA---TCCCTTATTTCATAAGTTCCCCCCC----TTTTTTTTCTGAGAAACAAGAATAGGAACG----------AAAAAAAAAAAAGAAAGAATACAAGTACAAAATACAAAAAAA-GATAGC----TTTTTTTTTTCTTTCTTATCTCCATGCTAT--TCCAATATTCATTTTCTTT------GTCATATC------CATATTCAT------------------------AAAGGTAAAATTCGTGTCAGAATTGACGAACTAATGGCAATGGAATGGTTATTTCGTTTTCGT------AATTAAAACCG--CTGGATTAGTTGTATTTCT----AAAAAAAGTATTTTAGTGAAGAATTAAGTTATTACTCAACGAAGAAAAATTTTAA-TTTTTAAAGAGGATGAGATCAATTCAGAAGTCA----TTTT---------TTTAT--------TTATT-------------------------------ATTTTATTTTTTATTCAAAT-----AAAACTAAAACAGACAGAATTCCATTGATTTAATTTTGGAATACACGATAGATCCATTTTGATACTATACTATCCGACAAAACATACATATCAAGATAAATAATATCGACCAACTCCTTAAATTTATTTATATCTTTTGAGGAGCCGTA-------------------------------------------------------------------------------------------------------------------------------------------------------------------------------------------------------------------------------------------------------------------------------------------------------------------------TTTATTTACTATAGTATATATTATAGAT--TTGTTC-TTTTCATTTGATTCCTTTCAT------AATCT-AAGGATTCTATGAAAATCCATTAAAATAGATTATGAGAAACAAACATAAAAGAAAGAC------------------AAAAAGTATAATACTA-------------------------ATATAG------TATTATTGCAAAAAAGAATACAACAAGAAAAGA------GGCTATTCG-----GGTCTGGTCTGGCATTGTCTATTTTCGCCGTCTTCGATTTATATATGAATGGAATATACATGTCATAAAATAGATCGAAAATTTGAAA-------------AACTCAACTTCTCTATTT------ATATGAACTTAATTTGCATTTTTTAATTTGACTGAAACTAGTAATTCATTTT----GTCAAGAATA----T-----TTTTTTTATAAAATTTCATATTTTACTAATTCC------TTTAGTAAATCCTTTTATAATTTATTTATGT----CAAAGGATTAGTATATATAA---------TTTTTTTTT--------GAATTG----AAAAAAATCCATTCAGTTCAAAACATAA-----TTGTTTAATG---------ATTTTAAATAAACGAACT-C----------AAAAAAAA--GAGTTCTTA-TTTTTTGAGGTTT-AGGC----------AATTCATAC------AAA---TTTTTT--TTGGTATAATTATTTGTCCTTCCTCTA--------------TGTTCTAT--------------------GAATAAAAAGTTTTGGAATGCGTAAAA-------AATAATAATGCAAATTTTAAA-TTTT--------CTATATCGTCAG-----AAC-AAAAAAAG-----AAATAGAAGTTTTTACTAAAAATTGCATT-----------------------------------T-TAG-TATATTATGGGAACAATTTTAAGTT----------CTTGATTG------GAAATATTTGAAGTATTTG----AAA-AAATTAAGAATAATTAAGAATAGAAAAT---------------------------------------------------------------------------------------------------------------------------------------------------------------------------------------------------------------------------AGAATCAATTCAATGT---------------------AATATTTTTTAGAAAATAAAAAA-CTGGAT-AAAAAAAATTT-AAGT---AAAAAAAAATTGTA-----TATTTGTATCGCTTACAATTTTAGCATT--------ATGTCTAAGTATTACACTCAAAAAATTGATCGAAATATTTGTATAGCTTTGTATTAATTGTTAAAGTTATTATTGTGTAAAGAATTTCTCTTACGATTTTAAAAACTTATTTAATTAGGTATTGTTCAGTATTGGGGAAAGAGATTATATAATCTAACAA----------------------ACATATAATAATATA-------------------TTAAA-------ATAGAATAATAAAGTTATTATTTCTATCAAAATTTCCATTGT------ACCACAATTCAATAAATCTTTTCTAAA-TTTATAGATATTTTGATTAATATTCTAGTCTCCGCATGGAATCC----TTTTTTTATCACTTCAAATTAGTATAGGATTCCTT-----------ATAT-AAAAAATTCACCTAAACCTAAAG-AAGAT----------AAAAAAAGGAT--------TAAGATAAGAAGAAAGAAACTTTTCAAATTG--------GGTTAAAAGGAGTA--GGGGTAGAGATATAT--TATATATGGTAATAAAAATTTAGGG-----AGATAATAGTTTAAGACAATT----------AAAAAAAAGTTTTCAATTTTATCAACTACTTTCATAATTTGAATAAC-----TTA------TTCATTTT-GAATAAAGAATT-----TATTACTAGATTTTC------TATA-------------TTTATAGAATA------AAATATAGAATCAAC-------TAAAAATGAAGAAAAAACTTTTTGTTTAGGGTCGATGGGGA---TTCTTATTTTCCCCATCCCAAAAATGAA-AGAA-CAAACATGCTAAAACT------AAAATGAAAGGTAAAA-CCTTG---TTTATTA-TTTTTTCTTTGAACTTTCTTTCTAAAGTTCAG----TTTTTTCTTTTTCA--------AAAA------GGATCCG-----TTTTTTTTTTT-AGAATTTAGTAAACAAACTTCTTTTTAG-----TTTACATACCCT-------------------------------------AAAAAAAAAG-----AATTCAA----------------------TATAGATCCCATTAGGAAATAATAATCATTTGAAAATTAATTCTTT---------TTAATTTAACTAGTCTC-T---------------TT----------TTTGATTTA---------AAAGGGT--------TCAGATTATTACAATGTTTCTTTTTTT--------CTTTATTTGA-----TTTGTCGCACAAAAAAACTTTTTGAATTCCC------------------------------------------------------------------
	'B_hatacoa'           ------GTGCGAGTCGTTAAGACATAAACTTATGC------TATTTTTTAAGAGTTAA-----------------------------AATGAATTGAATAATTTTCTATTCATT----------ATTT---------------ATATTAATCAACTAAAGTTAATCAACTAAAGAACTAAATTAGATAGTTATATGAGTGCAATAAAACAGCTTATAGAAAAAAGAATTCGC-------AGTAAAAACATTGAGTCTCATTTTCTAGGTATAAGAGTTAAGCGGAAATAAACATAATAAAAAAAGAACTTTGATCCCAAGATTGGTTAATTAATTA-----TCCCGTCTTGACGCGGACTC-----AAAAAAAAAGATCAACCCTAGTGAATTTTCACTATTATTTGTATGTACTAG----TATACATCTATTACCATAATACGCGCGATTG--AAC----AAAAATGAGTGGATGGTTAGAAACACCAAAATATGCAAAGGATTAGTAATAGAGATTTTAAAAATTATCCAAAAT-----AAGA-G---------AAACA-TTTTTTC------AAAATGGATAAT-------AAAAAAAGAATACTAA-TTGGGGCTTTAAATTCGTAGAAATGATTAGGCAGTACTCCCCACGATTCCGATTCAGAATACGCTTCTATCTACCCATTAACTAAATGACTATCCAAAACGAAATAA---TCCCTTATTTCATAAGTTCCCCCC-----TTTTTTTTCTGAGAAACAAAAATAGGAACG-----------AAAAAAAAAAAGAAAGAATACAAG-------TACAAAAAAA-GATAGC----TTTTTTTTTTCTTTCTTATCTCCATGCTAT--TCCAATATTCATTTTCTTT------GTCATATC------CATATTCAT------------------------AAAGGTAAAATTCGTGTCAGAATTGACGAACTAATGGTAATGGAATGGTTATTTCGTTTTCGT------AATTAAAACCG--CAGGATTAGTTGTATTTCT----AAAAAAAGTATTTTAGTGAAGAATTAAGTTATTACTCAACGAAGAAAAATTTTCA-TTTTTAAAGAGGATGAGATCAATTCAGAAGTCA---TTTTT---------TTTAT--------TTATT-------------------------------ATTTTATTTTTTATTCAAAT-----AAAACTAAAACAGACAGAATTCCATTGATTTAATTTTGGAATACACGATAGATCCATTTTGATACTATACTATCCGACAAAACATACATATCAAGATAAATAATATCGACCAACTCCTTAAATTTATTTATATCTTTTGAGGAGCCGTATGAAGTGAAAATCTCATGTACGGTTCTGTAATAGCGATGAGAACAGTA-ATGTTATTGGCGACTATAAT-----------------------------------------------------------------------TTTAAAATGAAAATAAGTTATTCATTTCT-----ATAGTTGGATGTGAAAGACATATTT------TGCTTAAAAAAAAAA---------------------------------------------------------------------------TTATTCGTTACTAGACTATTTATTTACTATAGTATATATTATAGAT--TTGTTC-TTTTCATTCGATTCCTTTCAT------AATCT-AAGGATTCTATAAAAATCCATTAAAATAGATTATGAGAAACAAACATAAAAGAAAGAC------------------AAAAAGTATAATACTA-------------------------ATATAG------TATTATTGCAAAAAATAATACAACAAGAAAAGG------GTCTATTCG-----GGTCTGGTCTGGCATTGTCTATTTTCGCCGTCTTCGATTTATATATGAATGGAATATACATGTCATAAAATAGATCGAAAATTTTAAA-------------AACTCAACTTCTCTATTT------ATATGAACTTAATTTACATTTTTTAATTTGACTGAAACTAGTAATTCATTTT----GTCAAGAATA--TTT-----TTTTTTTATAAAATTTCATATTTTACTAATTCC------TTTAGTAAATCCTTTTATAATTTATTTATGT----CAAAGGATTAGTATATATAA-------TTTTTTTTTTT--------GAATTG----AAAAAAATCCATTCAGTTCAAAACATAA-----TTGGTTAATG---------ATTTTAAATAAACGAACT-C---------AAAAAAAAA--GAGTTCTTA-TTTTTTGAGGTTT-AGGC----------AATTCATAC------AAA---TTTTTT--TTGGTATAATTATTTGTCCTTCCTCTA-------TAAACCTTGTTCTAT--------------------GAATAAAAAGTTTTGTAATGCGTAAAA-------AATAATAATGCAAATTTTTAA-TTTT--------CTATATCGTCAG-----AAC-AAAAAAAG-----AAATAGAAGTTTTTACTAAAAATTGCATT-----------------------------------T-TAG-TATATTATGGGAACAATTTTTAGTT----------CTTGATTG------GAAATATTTGAAGTATTTG----AAA-AAATTAAGAATAATTAAGAATAGAAAATTCTATTTAACTTTTACATATTTTAATTTGTTATTAACTGACCCTTTTCAAAAG---AAAAAAAAAAG-TTCGTGAA--TCAGAAATAATAAATT------AG------TAA-ATA---------------------------------------------TTCTTCGAAATCATAATAACTTATTTTGATTCAATCGTCGAGATTGA-----------AAGAATCAATTCAATGT---------------------AATATTTTTTAGAAAATAAAAAA-CTGGAT-AAAAAAAATTT-AAGT----AAAAAAAATTGTA-----TATTTGTATCGCTTACAATTTTAGCATT--------ATGTCTAAGTATTACACTCAAAAAATTGATCGAAATATTTGTATAGCTTTGTATTAATTGTTAAAGTTCTTATTGTGTAAAGAATTTCTCTTACGATTTTAAAAACTTATTTAATTAGGTATTGTTCAGTATTGGGGAAAGAGATTATATAATCTAACAA----------------------ATATATAATAATATA-------------------TTAAA-------ATAGAATAATAAAGTTATTATTTCTATCAAAATTTCCATTGT------ACCACAATTCAATAAATCTTTTCTAAA-TTTATAGATATTTTGATTAATATTCTAGTCTCCGCATGGAATCC--TTTTTTTTTATCACTTCAAATTAGTATAGGATTATTTATATAAAA---ATAT-AAAAAATCCACCTAAACCTAAAT-AAGAT---------AAAAAAAAAGAT--------TAAGATAAGAAGAAAGAAACTTTTCAAATTG--------GGTTAAAAGGAGTA--GGGGTAGAGATATAT--TATATATGGTAATAAAAATTTAGGG-----AGATAATAGTTTAAGACAATT---------AAAAAAAAAGTTTTCAATTTTATCAACTACTTTCATAATTTGAATAAC-----TTA------TTCATTTT-GAATAAAGAATT-----TATTACTAGATTTTC------TATA-------------TTTATAGAATA------AAATATATAATCAAC-------TAAAAATGAAGAAAAAACTTTTTGTTTAGGGTCGATGGGGA---TTCTTATTTTCCCCATCCCAAAAATGAA-AGAA-CAAACATGCTAAAACT------AAAATGAAAGGTAAAA-CCTTG---TTTATTC-TTTTTTCTTTGAACTTTCTTTCTGAAGTTCAG----TTTTTTCTTTTTCA--------AAAA------GGATCAG-------TTTTTTTTT-AGAATTTAGTAAACAAACTTCTTTTTAG-----TTTACATACCCT-------------------------------------AAAAAAAAAG-----AATTCAATATTGAATTCTTTTTTTTTTTTTATAGATCCCATTAGGAAATAATAATCATTTGAAAATTAATTCTTT---------TTAATTTAACTAGTCTC-T---------------TT----------TTTGATTTA---------AAAGGGT--------TCAGATTATTACAATGTTTCTTTTTTT--------ATTTA-----------------------------------------------------------------------------------------------------------
	'B_demissa'           ------GTGTGAGTCGTTAAGACATAAACTTCTCC------GATTTTTTAAGAGTTAA-----------------------------AATGAATTGAATAGTTTTATATTCATT----------ATTT---------------ATA--------------TTAATGAACTAAAGAACTAAATTAGATAGTTATATGAGTGAAATAAAACGGCTTATAGAAAAAATAATTCGC-------AGTAAAAACATTGAGTCTCATTTTCTAGGTATAAGAGTTAAACGGAAATAAACATAATAAAAAGATAACTTTTATCCCAAGATTGGTTAATTAATTA-----TCCCGTCTTGACGCGGACTC-----AAAAAAAAAGATCAACCGTAGTGAATTTTCACTATTATTTGTATGTACTAG----TATACATCGATTACCATAATACGCGCGATTG--ACC----AAAAATGAGTGGATGGTTAGAAACACCAAAATATGCAAAGGATTAGTAAGAGAGATTTTCAAAATTATCCAAAATAA---TAGA-AAAGA----AAAACA-TTTTTTC------AAAATGGATAA--------GAAAAAAGAATACTAA-TTGGGGCTTTAAATTCGTAGAAATGATTAGGCAGTACTCCCCACAATTCCGATTCAGAATACGCTTCTATCTACCCATTAACTAAATGACTATCAAAAACGAAATAA---TCCCTTATTTCATAAGTTCCCCC--------TTTTTTCTGAGAAACAAGAATAGGAACA-----------AAAAAAAAATAGAAAGAATACAAG-------TATAAAAAAA-GATATC------TTTTTTTTCTTTCTTATCTCCATGCTAT--TCCAATATTCA------TT------GCTATATG------CATATTCAT------------------------AAAGGTAAAATTTGTATCAAAATTGACAAACTAATAGTAATGGAATGATTATTTCGTTTTCGT------AATTAAAACCG--CCGGATTAGTTGTATTTCT----AAAAAAAGTATTTTAGTCAAGAAGTTAGTTATTACTTAACGAAGACAAATTTTCA-TTTTTAAAGAGGATGAGATCAATTCAGAAGTCA----TTTT---------TTTAT--------TTATT-------------------------------ATTTCCTTTTTTATTCAAAT-----AAAACTAAAACAGACAGAATTCCATTGATTTAATTTTAGAATACACGATAGATCGATTTTGATACTATACTATTCGACAAAACATACATATCAAGATAAATAATATCGACCAACTCCTTAAATTTATTTATATCTTTTGAGGAGCCGTATGAAGTGAAAATCTCATGTACGGTTCTGTAATAGCGATGAGAACAGTA-ATGTTATTGTCGACTATAAT-----------------------------------------------------------------------TTTAAAATGAAAAGAAGTTATTCATTTCT-----ATAGTTGGATGTGAAAGACATATTT------TGCTTAAAAAAAAAA---------------------------------------------------------------------------TTATTCGTTACTAGACTATTTATTTACTATAGTATATATTATAGAT--TTGTTC-TTTTCATTTGATTCCTTTCATAATCTAAATCT-AAGGATTCTATGAAAATCCATTAAACGAGATTATGAGAAACAAATATAAAAGAAAGAT------------------AAAAAGTATAATACTA-------------------------ATATAG------TATTATTTCAAAAAAGAATACAACAAGAAAAGA------GTCTATTCG-----GGTCTGGTTTGGCATTGTCTATTTTCTCCGTCTTCGATTTATATATGAATGGAATATACATGTCATAAAATAGATAGAAAATTTTAAA-------------AACTCAA---------TT------ATATCAACTTAATTTGCATTTTTAAATTCGACTGAAACTGGTAATTCATTTT----GTCAAAAATA--TTT-----TTTTTTTATAAAATTTCATATTTTACTAATTCC------TTTAGGAAATCATTTTCTAATTTATTTATGT----CAAAGGATTAGTATATATAA-------TCTTTTTTTTT--------TAATTG----AAAAAAATCCATTCAGTTC-------AA-----TTGGTTAATG---------ATTTTAAATAAACGAACT-C---------AACAAAAAA--TAGTTCTTA-TTTTTTGAGGTTT-AGAC----------AATTAATAC------AAA--TTTTTTT--TTGGTATAATTATTTGTCCTTCCTCTA-------TAAACCTTGTTCTAT--------------------GAATAAAAAGTTTTGTAATGCGTAAAA-------AATAATAATGTAAATTTGTAA-TTTT--------CTCTATCGTCAG-----AAC-AAAAAAAG-----AAATAGAAGTTTTTACTAAAAATTGCATT-----------------------------------T-TAG-TATATTAT-GGAACAATTTGAAGTT----------CTTGATTG------GAAATATTTGAAGTATTTG----ACA-AAATTAAGAATAATTAAGAATAGACAATTCTATTTAACTGTTACATATTTTAATTTGTTATTAACTGACCCTTTTCAAAAG------AAAAAAAG-TTCGTGAA--TCAGAAATAATAAATT------AG------TAA-ATA---------------------------------------------TTCTTCGAAATCATAATAACTTATTTTTATTCAATTGTCGAGATTGA-----------AAGAATCAATTCAATGT---------------------AATATTTTTTAGAAAATAAAAAA-CTGGAT-AAAAAATATTT-AAGT-----------A---------------------------------------------------------------------------------------------------------------------------------------------------------------------------------------------------------------------------------------------------------------------------------------------------------------------------------------------------------------------------------------------------------------------------------------------------------------------------------------------------------------------------------------------------------------------------------------------------------------------------------------------------------------AAAAAAAAAAATTTCAATTTTATCAACTACTTTCATAATTTGAATAAC-----TTA------TTCATTTT-GAATAAAGAATT-----TATTACTAGATTTTC------TATA-------------TTTATAGAATA------AAATATACAATCAAA-------TAAAAATGAAGAAAAAACTTTTTGTTTAGGTTCGATGGGGA---TTCTTATTTTCCCCATCCCAAAAATGAA-AGAA-CAAACATGCTAAAACG------AAAATGAAAGGTAAAA-CTTTG---TTTATTC-TTTTTTCTTTGAACTTTCTTTCTGAAGGTAAG----TTTTTTCTTTTTCA--------AAAA------GGATTCG----TTTTTTTTTTTT-TTAATTTAGTAAACAAACTTATTTGTAG-----TTTACATACCCT-----------------------------------AAAAAAAAAAAT-----AATTCAA----------------------TATAGATCCCATTAGGAAATACTAATCATTTGAAAATTAATTCTTT---------TTAATTTAACGAGTCTC-T---------------TT----------TTTGATTTA---------AAAGGGT--------TCAGATTATTACAATGTTTCTTTTTTT--------ATTTA-----------------------------------------------------------------------------------------------------------
	'B_hughesii'          ----------------------------------------------------------------------------------------------TGAATAGTTTT-------------------ATTC---------------ATA--------------TTAATGAACTAAAAAACTAAATTAGATAGTTATATGAGTGAAATAAAACAGCTTATATAAAAAAGAATTCGC-------AGTAAAAACATTGAGTCTCATTTTCTAGGTATAAGAGTTAAGCGGAAATAAACATAATAAAAAGAGAACTTTTATCCCAAGATTGGTTAATTAATTA-----TCCCGTCTTGACGCGGACTC----AAAAAAAAAAGATCAACCCTAGTGAATTTTCAATATTATTTGTATGTACTAG----TATACATCTATTACCATAATACGCGT-------AAC----AAAAATGAGTGGATGGTTAGAAACACCAAAATATGCAAAGGATTAGTAATAGAGATTTTCAAAATTATCC-----------------AGA----GAAACA-TTTTTGA------AAAATGGATAAT-------AAAAAAAGAATACTAA-TTGGGGCTTTTAATTCGTAGAAATGATTAGGCAGTACTCCCCACGATTCCGATCCAGAATACACTTCTATCTACCCATTAACTAAATGACTATCCAAAACGAAATAA---TCCCTTATTTCATAAGTTCCCCCC------TTTTTTTCTGAGAAACAAGAATAGGAACG-------AAAAAAAAAAAAATAGAAAGAATACAAG-------TACAAAAAAA-GATATC-----TTTTTTTTTCTTTCTTATCTCCATGCTAT--TCCAATATTCATTTTCTTT------GCCATATC------CATATTCAT------------------------AAAGGTAAAATTCGTGTCATAATTGACGAAC------TAATGGAATGGTTATTTCGTTTTCGTAATTAAAATTAAAACCG--CTGGATTATTTGTATTTCTTAAAAAAAAAAGTATTTTAGTGAAGAATTAAGTTATTACTCAATGAAGAAAAATTTTAATTTTTTAAAGAGGATGAGATCAATTCAGAAGTCA----TTTTTTTTTTTTTTTTAT--------TTATT-------------------------------ATTTTCTTTTTTATTCAAAT-----AAAACTAAAACAGACAGAATTCCATTGATTTAATTTTGGAATACACGATAGATAGATTTTGATACTATACTATCCGACAAAACATACATATCAAGATAAATAATATCGACCAACTCCTTAAATTTATTTATATCTTTTGAGGAGCCGTATGAAGTGAAAATCTCATGTACGGTTCTGTAATAGCGATGAGAACAGTA-ATGTTATTGCCGACTATAATTATCTAACAGTTCAAGTACAGTTGATATAGTGTTTTTT-GA-------------------------------------------------------------------------------------ATTT-------GCTTAAAAAAAAA--GATTCTTTA-CAAAATGAATTACTAGTTTCAGTCAAATTAAAAAATTCAAATTAAGTTCATATAAATAGAAAAACGATTCGTTACTATACTATTTATTTACTATACTATATATTATATAT--TTGTTC-TTTTCATTCGATTCCTTTCAT------AATCT-AAGGATTCTATGAAAATCCATTTAAATATATTATGAGAAACAAACATAAAAGAAAGAT------------------AAAAAGTATAATAATA-------------------------ATATAG------TATTATTGCAAAAAAGAATACAACAAGAAAAGA------GTCTATTCG-----GGTCTGGTCTGGCATTGTCTATTTTCGCCGTCTTCCATTTATATATGAATGAAATATACATGTCATAAAATAGATCGAAAATTTTAAA-------------AACTCAACTTTTTT-----------------------------------------------------------------------------------------TT-------ATTTAATATTTTACTAATTCC------TTTATTAAATCCTTTTATAATTTATTTATGT----CAAAGGATTAGTATATATAA----------TTTTTTTT--------TAATTG----AAAAAAATCCATTCAGTTCAAAAGAGAA-----TTGGTTAATG---------ATTTTTAATAAACGAATT-------------AAAAAAT--AAGTTCTTA-TTTTTTTGGGTTT-GGGC----------AATTCATAC------AAA---TTTTTT--TTGGTATAATTATTTGTCCTTCCTCTA-------TAAATCTTGTTCTAT--------------------GAATAAAAAGTTTTGTAATGCGTAAAA-------AATAATAATGCAAA---------TTT--------CTATATCGTCAG-----AAC-AAAAAAAG-----AAATAGAAGTTTTTACTAAAAATTTCATT-----------------------------------T-TAG-TATATTATGGGAACAATTTGAAGTT----------CTTGATTG------GAAATATTTGAAGTATTTG----AAA-AAATTCAGAATAATTAAGAATATAAAATTCTATTTAACTTTTACATATTTTAATTTGTTA---------------------------------------------------------------------------------------------------------------------------CGGCTTTC-TCGAAATCATAATAACTTATTTTAATTCAACCGTCGAGATTGA-----------AAGAATCAATTCAATGT---------------------AATATTTTTTAGAAAATCGAAAA-CTGGAT-AAAAAAAAATGGAAGT--AAAAAAAAAATTGTA-----TATTTG-------------------------------------------------------------------------------------------TAAAGTTATTATTGTGTAAAGAATTTCTCTTACGATTTAGAAAACTTATTGAATTAGGTATTGTTCAGTATTGGGGAAATAGATTATATAATCTAACAA----------------------ATATCTAATAATATA-------------------TTTAA-------ATATAATAATAAAGTTATTATTTCTATCAAAATGT-CATTCT------ACCATAATTCAATAAATCTTTTCTAAA-TTTATAGATATTTTTATTAATATTCTAGTCTCCACATGGAATCT----TTTTTTTATCACTTCAAATTAGTATAGGATTCCTT-----------ATAT-AAAAAATCGACCTAAACCTAAAG-AAGAT--------AAAAAAAAAAGAT--------TCAGATAAGAAGAAAGAAACTTTTCAAATTT--------GGTTAAACGGAGTA--GGGGTAGAGATATAT--TATATATGGTAATATAAATTTAGGG-----AGATAATAGTTTAAGACAAT----------AAAAAAAAAGTTTTC---------------------AATTTTAATAAC-----TTA------TTCATTTT-GAATAAAGAATT-----TATTACTAGATTTTCTATATTTATATTTTA--------TTCTTAAAATA-----TAAATATAGAATCAAA-------TAAAAATGAAGAAAAAAGTTTTTGTTTAGGGTCGATGGGGA---TTCTTATTTTCCCCATCCCAAAAATGAA-AGAA-TAAACATGCTAAAACT------AAAATTAAAGGTAAAA-CCTTG---TTTATTC-TTTTTTCTTTGAACTTTATTTCTGAAGTTCAG----TTTTTTCTTTTTCA--------AAAA------GTATCAG------TTTTTTTTTT--------------------------------------------------------------------------------------------------------------------------------------------------------------------------------------------------------------------------------------------------------------------------------------------------------ATTTATTTGA-----TTTGTCGCACAAAAAAACTTTTTGAATTCCCTGTAGAAAGAGATTTTGCTAATGAAAAAGCTTTCAACGCTGCCCAATACCCTTTACTTTTCCAAA-
	'B_longiscapa'        CTCTACGTGCGAGTCGTTAAGACATAAACTTCTCC------TATTTTTTAAGAGTTAA-----------------------------AATGAATTGAATAGTTT--TATTCATT----------ATTT---------------ATA--------------TTAATGAACTAAAGAACTAAATTAGATAGTTATATGAGTGAAATAAAACAGCTTATAGAAAAAAGAATTCGC-------AGTAAAAACATTGAGTCTCATTTTCTAGGTATAAGAGTTAAGCGGAAATAAACATAATAAAAAGAGAACTTTTATCCCAAGATTGGTTAATTAATTA-----TCCCGTCTTGACGCGGACTC-----AAAAAAAAAGATCAACCCTAGTGAATTTGCAATATTATTTGTATGTACTAG----TATACATCTATTACCATAATACGCGCGATTG--AAC----AAAAATGAGTGGATGGTTAGAAACACCAAAATATGCAAAGGATTAGTAATAGAGATTTTCAAAATTATCCAAAAT-----AAGA-GAAGA----GAAACA-TTTTTGA------AAAATGGATAAT-------AAAAAAAGAATACTAATTTGGGGCTTTAAATTCGTAGAAATGATTAGGCAGTACTCCCCACGATTCCGATCCAGAATACACTTCTATCTACCCATTAACTAAATGACTATCAAAAACGAAATAA---TCCCTTATTTCATAAATTCCCCC-------TTTTTTTCTGAGAAACAAGAATAGGAACG-----------AAAAAAAAATAGAAAGAATACAAG-------TACAAAAAA--GATATC-TTTTTTTTTTTTTCTTTCTTATCTCCATGCTAT--TCCAATATTCATTTTCTTT------GCCATATC------CATATTCAT------------------------AAAGGTAAAATTCGTGTCAGAATTGACGAAC------TAATGGAATGGTTATTTCGTTTTCGTAATTAAAATTAAAACCG--CTAGATTATTTGTATTTCT----AAAAAAAGTATTTTAGTGAAGAATTAAGTTATTACTCAATGAAGAAAAATGAAAA-TTTTTAAAGAGGATGAGATCAATTCAGAAGTCA----TTTTTTTTTT---TTTTT--------TTATT-------------------------------ATTTTCTTTTTTATTCAAAT-----AAAACTAAAACAGACAGAATTCCATTGATTTAATTTTGGAATACACGATAGATAGATTTTGATACTATACTATCCGACAAAACATACATATCAAGATAAATAATATCGACCAACTCCTTAAATTTATTTATATCTTTTGAGGAGCCGTATGAGGTGAAAATCTCATGTACGGTTCTGTAATAGCGATGAGAACAGTA-ATGTTATTGCCGACTATAATTATCTAACAGTTCAAGTACAGTTGATATAGTGTTTTTTTGATATAGAAGTGCGTTTTTTTGGAACTGCCATTTTAAAATTAAAATAAGTTATTCATTTCT-----ATAGTTGGATGTGAAAGACATATTT------TGCTTAAAAAAAAAAAGATTCTTTA-CAAAATGAATTACTAGTTTCAGTCGAATTAAAAAATGCAAATTAAGTTCATATAAATAGAAAAATGATTCGTTACTATACTATTTATTTACTATACTATATATTATATAT--TTGTTC-TTTTCATTCGATTCCTTTCAT------AATCT-AAGGATTCTATGAAAATCCATTTAAATATATTATGAGAAACAAACATAAAAGAAAGAC------------------AAAAAGTATAATAATA-------------------------ATATAG------TATTATTGCAAAAAAGAATACAACAAGAAAAGA------GTCTATTCG-----GGTCTGGTCTGGCATTGTCTATTTTCGCCGTATTCCATTTATATATGAATGGAATATACATGTCATAAAATAGATCGAAAATTTTAAA-------------AACTCAACTTTTTT-------------------------------------------------------------------------------------------------------------------------------------------------------------------------------------------------TTTTT--------TTATTA-------------------------------------------------------------------------------------AAAAAAAAA--TAGTTTTTC-TTTTTTTGGGTTT-GGGC----------AATTCATAC------AAA---TTTTTT--TTGGTATAATTATTTGTCCTTCCTCTA-------TAAACCTTGTTCTAT--------------------GAATAAAAAGTTTTGTAATGCGTAAAA-------AATAATAATGCAAATTTTTCA-TTTT--------CTATATCGTCAG-----AACAAAAAAAAG-----AAATCGAAGTTTTTACTAAAAATTTCATT-----------------------------------T-TAG-TATATTATGGGAACAATTTTTAGTT----------CTTGATTG------GAAATCTTTGAAATATTTG----AAA-AAATTCAGAATAATTAAGAATAGAAAATTCTATTTAACTTTTACATATTTTAATTTGTTATTAACTGACCCTTTTCAAAAGAAAAAAAAAAAAAG-TTCGTGAA--TCAGAAATAATAAATT------AG------TAA-ATAGTAACAAAATCTTTTTTTATGGAATATACATATCAATATT-GGCTTTC-TCGAAATCATAATAACTTATTTTGATTCAATCGTCGAGATTGA-----------AAGAATCAATTCAATGT---------------------AATATTTTTTAGAAAATCAAAA----------------ATTGGAT--------------------------------------------------------------------------------------------------------------------------------------------------------------------------------------------------------------------------------------------------------------------------------------------------------------------------------------------------------------------------------------------------------------------------------------------------------------------------------------------------------------------AAAAAAAAAAGAT--------TAAGATAAGAAGAAAGAAACTTTTCAAATTT--------GGTTAAACGGAGTA--GGGATAGAGATATAT--TCTATATGGTAATCAAAATTTAGGG-----AGAT-----TTTAAGACAATA---------AAAATGA----------------------------------------------------------------------------------------------------------------------------------------------------------------------AAAAAAAAAGTTTTTGTTTAGGGTCGATGGGGA---TTCTTAGTTTCCCCATCCCAAAAATGAA-AGAA-CAAACATGCTAAAACT------AAAATTAAAGGTAAAA-CCTTG---TTTATTC-TTTTTTCTTTGAACTTTCTTTCTGAAGTTCAG----TTTTTTCTTTTTCA--------AAAA------GTATCAG------TTTTTTTTTT-AGAATTTAGTAAACAAACTTCTTTTTAG-----TTTACATACCCT-------------------------------------AAAAAAAAAG-----AATTAAA----------------------TATAGATCTCATTAGGAAATAATAATCATTTTCAAATGAATTCTTT---------TAAATTTAACTAGTCTC-T---------------TT----------TTTGATTTA---------AAAGGGT--------TTAGATTATTAGAATGTTTCTTTTTTT--------ATTTATTTGA-----TTTGTCGCACAAAAAAACTTTTTGAATTCCCTGTAGAAAGAGATTTTGCTAATGAAAAAGCTTTCAACGCTGCCCAATACCCTTTACTTTTCCAAA-
	'B_hymenophylla'      ------GTGCGAGTCGTTAAGACATAAACTTCTCCTAT---TTTTTTTTAAGAGTTAA-----------------------------AATGAATTGAATAGTTTTCTATTCATT----------ATTT---------------ATA--------------TTAATGAACTAAAGAAATAAATTAGATAGTTATATGAGTGAAATAAAACAGCTTATAGAAAAAAGAATTCGC-------AGTAAAAACATTGAGTCTCATTTTCTAGGTATAAGAGTTAAGCGGAAATAAACATAATAAAAAGAGAACTTTTATCCCAAGATTGGTTAATTAATTA-----TCCCGTCTTGACGCGGATTC--AAAAAAAAAAAAGATCAACCTTAGTGAATTTTCACTATTATTTGTATGTACTAG----TATACATCTATTACCATAATACGCGCGATTG--AAC----AAAAATGAGTGGATGGTTAGAAACACCAAAATATGCAAAGGATTAGTAATAGAGATTTTCAAAATTATCCAAAAT-----AAGA-TAAGA----GAAACA-TTTTTTG------AAAATGAATAAT-------AAAAAAAGAATACTAA-TTGGGGCTTTCAATTTGTAGAAATGATTAGGCAGTACTCCCCACGATTCCGATCTAGAATACGCTTCTATCTACCCATTAACTAAATGACTATCCAAAACGAAATAA---TCCCTTATTTCATAAGTTCCCTCC-------TTTTTTTTTAGAAACAAGAATAGGAACG------AAAAAAAAAAAAAATAGAAAGAAT?CAAG-------TACAAAAAAA-GATAGC-TTTTTTTTTTTTTCTTTCTTATTTCCATGCTAC--TCCAATATTCATTTTCTTT------GCCATATC------CATATTCAT------------------------AAAGGTAAAATTCGTGTCAGAATTGCCGAAC------TAATGGAATGGTTATTTCGTTTTCGT------AATTAAAACCG--CTGGATTATTTGTATTTCT----AAAAAAAGTATTTTAGTGAAGAATTAAGTTATTACTCAACGAAGAAAAATTGAAA-TTTTTAAAGAGGATGAGATCAATTCAGAAGTCA---TTTTT---------TTTAT--------TTCTT-------------------------------ATTTTCTTTTTTATTCAAAT-----AAAAATAAAACAGACAGAATTCCATTGATTTAATTTTGGAATACACGATAGATAGATTTTGATACTATACTATCCGACAAACCATACATATTAAGATAAATAATATCCACCAACTCCTTAAATTTATTTATATCTTTTGAGGAGCCGTATGAGGTGAAAATCTCATGTACGGTTCTGTAATAGCGATGAGAACAGTA-ATGTTATTGGCGACTATAAT--------------------------------------------------------------------------------------------------------------------------------------------------------------------------------------------------------------------------------AATTATTCGTTACTATACTATTTATTTAC-------TATACTATATAT--TTGTTC-TTTTCAGTCGATTCCTTTCAG------AATCT-AAGGATTCTATGAAAATCCATTAAAATATATTATGAGAAACAAACATAAAAGAAAGAC------------------AAAAAGTATAAAAAGAAAGACAAAAAGTATAATACTAATATATATAG------TATTATTGCAAAAAATAATACAACAAGAAAAGA------GTCTATTCG-----GGTCTGGTCTGGCATTGTCTATTTTCTCCGTCTTCCATTTATATATGAATGGAATATACATGTCATAAAATAGATCTAAAATTTTAAA-------------AACTCAACTTTTCTATTT------ATATGAACTTAATTTGCATTTTTTAATTCGACTGAAACTAGTAATTCATTTT----GTAAAGAATA--TTT-----TTTTTTT---GAATTTCATATTTTACAAATTCC------TTTAGTAAATCTTTTTATAATTTATTTATGT----CAAAGGATTAGTATATATAA--------TGTTTTTTTT--------TAATTG----AAAAAAATCCATTCAGTTCAAAAGATAA-----TTGGTTAATG---------ATTTTAAATAAACGAACT-C--------AAAAAAAAAA--TAGTTCTTA-TTTTTTTGGGTTT-GGGT----------AATTCATAC------AAA-TTTTTTTT--TTGATATAATTATTTGTCCTTCCCCTA-------TAAACCTTGTTCTAT--------------------GAATAAAAAGTTTTGTAATGCGTCAAA-------AATAATAATGCAAATTTTCAA-TTTT--------CTATATCGTCAG-----AAC-AAAAAAAG-----AAATAGAAGTTTTTACTAAAAATCACATT-----------------------------------T-TAG-TATATTATGGGAACAATTATAAGTT----------CTTGATTG------GAAATATTTGAAGTATTTG----AAA-AAATGAAGAATAATTAAGAATAGAAAATTCTATTTAACTTTTACAT----------------------------------------------------------------------------------------------------------------------------------------------TTC?TCGA?ATCATAATAACGTATTTTGATTCAATCGTCGAGATTGA-----------AAGAATCAATTCAATGT---------------------AATATTTTTTAGAAAATCAAAAA-CTGGAT--AAAAAAATTT-AAGT---AAAAAAATATTGTA-----TATTTGTATCGCTTACAATTTTAGCATT--------ATGTCTAAGTATTACACTCACAAAATTGATCGAAATATTTGTATAGCTTTGTATTAATTGTTAAAGTTTTTATTGTGTAAAGAATTTCTCTTACGATTTAGCAAACTTATTTAATTAGGTATTGTTCAGTATTGGGGAAATAAATTATATAATCTAACAA----------------------ATATCGAATAATATA-------------------TTTAA-------ATATAATAATAAAGTTATTATTTCTATCAAAATTTCCATTGT------ACCATAATTCAATAAATCTTTTCAAAA-TTTATAGATATTTTGATTAATATTCTAGTTTCCGCATGGAATCC----TTTTTTTATCACTTCAAATTAGTATAGGATTCCTT-----------ATAT-AAAAAATACACCTAAACCTAAAG-AAGAT----------AAAAAAAAGAT--------TAAGATAAGAAGAAAGAAACGTTTCAAATTG--------GGTTAAAAGGAGTA--GGGGTAGAGATCTAT--TCTATATGGTAATAAAAATTCAGGG-----AGATAATAGTTTAAGACAATT---------AAAAAACAAGTTTTCAATTTTATCAACTAATTTCATAATTTTAATAAC-----TTA------TTCATTTT-GAATAAAGAATT-----TATTACTAGATTTTC------TAGA-------------TTTATAGAATA------AAATATATAATCAAA-------TAAAAATGAAGAAAAAAAATTTTGTTTAGGGTCGATGGGGA---TTCTTATTTTCCCCATCCCAAAAATGAA-AGAA-CAAACATGCTAAAACTAAAATAAAAATTAAAGAGAAAA-CCTTG---TTTATTT-TTGTTTCTTTGAACTTTCTTTCTGAAGTTAAG----TTTTTTCTTTTTCA--------AAAA------GTATCAG-TTTTTTTTTTTTTTT-AGAATTTAGTAAACAAACTTCTTTTTAG-----TTTACATACCCT-------------------------------------AAAAAAAAAG-----AATTGAA----------------------TATAGATCCC------AAATAATAATCATTTTAAAATGAATTAGTT---------TTAATTTAACTAGTCTC-T---------------TT----------TTTGATTTT---------AAAGGGT--------TCAGATTATTACAATGTTTCTTGTTTT--------ATTTA-----------------------------------------------------------------------------------------------------------
	'B_imbricata'         --------------------------------------------------------------------------------------------------------------------------------------------------------------------------------------------------------------------------------------------------------------------------------------------AAATAAACATAATAAAAAGAGAACTTTTATCCCAAGATTGGTTAATTAATTA-----TCCCGTCTTGACGCGGACTC----AAAAAAAAAAGATCAACCCTAGTGAATTTTCACTATTATTTGTATGTACTAG----TATACATCTATTACCATAATACGCGCGATTG--AAC----AAAAATGAGTGGATGGTTAGAAACACCAAAATATGCAAAGGATTAGTAATAGAGATTTTCAAAATTATCCAAAAT-----AAGA-GAAGA----GAAACATTTTTTTC------AAAATGGATAAT-------AAAAAAAGAATACTAA-TTGGGGCTTTAAATTCGTAGAAATGATTAGGCAGTACTCCCCACGATTCCGATCCAGAATACGCTTCTATCTACCCATTAACTAAATGACTATCCAAAACGAAATAA---TCCCTTATTTCATAAGTTTCCCCC------TTTTTTTTTGAGAAACAAGAATAGGAACG----------AAAAAAAAAATAGAAAGAATACAAG-------TACAAAAAAA-GATATC--TTTTTTTTTTTTCTTTCTTATCTCCATGCTAT--TCCAATATTCATTTTCTTT------GCCATATC------CATATTCAT------------------------AAAGGTAAAATTCGTGTCAGAATTGACGAAC------TAATGGAATGGTTATTTCGTTTTCGT------AATTAAAACCG--CTGGATTATTTGTATTTCT----AAAAAAAGTATTTTAGTGAAGAATTAAGTTATTACTCAACGAAGACAAATTAAAA-TTTTTAAAGAGGATGAGATCAATTCAGAAGTCA----TTTT---------TTTAT--------TTATT-------------------------------ATTTTCTTTTTTATTCAAAT-----AAAACTAAAACAGACAGAATTCCATTGATTTAATTTTGGAATACATGATAGATAGATTTTGATACTATACTATCCGACAAAACATACATATCAAGATAAATAATATCGACCAACTCCTTAAATTTATTTATATCTTTTGAGGAGCCGTA-------------------------------------------------------------------------------------------------------------------------------------------------------------------------------------------------------------------------------------------------------------------------------------------------------------------------TTTATTTACTATACTATATATTATATAT--TTGTTC-TTTTCATTCGATTCCTTTCAT------AATCT-AAGGATTCTATGAAAATCCATTTAAATATATTATGAGAAACAAACATAAAAGAAAGAC------------------AAAAAGTATAATAATA-------------------------ATATAG------TATTATTGCAAAAAAGAATACAACAAGAAAAGA------GTCTATTCG-----GGTCTGGTCTGGCATTGTCTATTTTTGCCGTCTTCCGTTTATATATGAATGGAATATACATGTCATAAAATAGATCGAAAATTTTAAA-------------AACTCAACTTTTCTATTT------ATATGAACTTAATTTGCATTTTTTAATTCGACTGAAACTAGTAATTCCTTTT----GTAAAGAATA--TTTTT---CTTTTTTTTTTAATTGAATATTTTACTAATTCC------TTTAGTAAATCCTTTTATAATTTATTTATGT----CAAAGGATTAGTATATATAA----------TTTTTTTT--------TAATTG----AAAAAAATCCATTCAGTTCAAAAGAGAA-----TTGGTTAATT---------ATTTTTAATAAACGAACT-----------AAAAAAAAA--TAGTTCTTA-TTTTTTTGGGTTT-AGGC----------AATTCATAC------AAA-TTTTTTTT--TTGGTATAATTATTTGTCCTTCCTCTA-------TAAATCTTGTTCTAT--------------------GAATAAAAAGTTTTGTAATGCGTAAAA-------AATAATAATGCAAATTTTTAA-TTTT--------CTATATCGTCAG-----AAC-AAAAAAAT-----AAATAGAAGTTTTTACTAAAAATTTCATT-----------------------------------T-TAG-TATATTATGGGAACAATTTTAAGTT----------CTTGATTG------GAAATATTTGAAGTATTTG----AAA-AAATGCAGAATAATTAAGAATAGAAAAT---------------------------------------------------------------------------------------------------------------------------------------------------------------------------------------------------------------------------AGAATCAATTCAATGT---------------------AATATTTTTTAGAAAATCAAAAA-CTGGAT-AAAAAAAATTT-AAGT-AAAAAAAAAAATTGTA-----TATTTGTATCGCTTACAATTTTAGCATT--------ATGTCTAAGTATTACACTCAAAAAATTGATTGAAATATTTGTATAGCTTTGTATTAATTGTTAAAGTTATTATTGTGTAAAGAATTTCTCTTACGATTTAGAAAACTTATTTAATTAGGTATTGTTCAGTATTGGGGAAATATATTATATAATCTAACAA----------------------ATATCTAATAATATA-------------------TTTAA-------ATATAATAATAAAGTTATTATTTCTATCAAAATTTCCATTGT------ACCATAATTCAATAAATCTTTTCTAAA-TTTATAGATATTTTGATTAATATTCTATTCTCCGCATGGAATCT----TTTTTTTATCACTTCAAATTAGTATAGGATTCCTT-----------ATAT-AAAAAATCCACCTAAACCTAAAG-AAGAT--------AAAAAAAAAAGAT--------TAAGATAAGAAGAAATAAACTTTTCAAATTG--------GGTTACAAGGAGTA--GGGGTAGAGATATAT--TATATATGGTAATAAAAATTTAGAG-----AGATAATAGTTTAAGACAATT---------AAAAAAAAAGTTTTCAATTTTATCAACTAATTTCATAATTTTAATAAC-----TTA------TTCATTTT-GAATAAAGAATT-----TATTACTAGATTTTGTATATTTATA-------------TTTATAGAATA------AAATATATAATCAAA-------TCAAAATGAAGAAAAAACTTTTTGTTTAGGGTCGATGGGGA---TTCTTATTTTCCCCATCCCAAAAATGAA-AGAA-CAAACATGCTAAAACT------AAAATTAAAGGGAAAA-CCTTG---TTTATTC-TTTTTTCTTTGAACTTTCTTTCTGAAGTTAAG----TTTTTTCTTTTTCA--------AAAAGTAAAAGTATCAG----TTTTTTTTTTTT-AGAATTTAGTAAACAAACTTCTTTTTAG-----TTTACATACCCT--------------------------------------AAAAAAAAG-----AATTAAA----------------------TATAGATCCCATTAGGAAATAATAATCATTTTAAAATGAATTCTTT---------TTAATTTAACTAGTCTC-T---------------TT----------TTTGATTTA---------AAAGGGT--------TCAGATTATTAGAATGTTTCTTTTTTT--------ATTTA-----------------------------------------------------------------------------------------------------------
	'B_koksunii'          ---------------------------------------------TTTTAAGAGTTAA-----------------------------AATGAATTGAATAATTTTCTATTCATT----------ATTT---------------ATA--------------TTAATGAACTAAAGAACTAAATTAGATAGTTATATGAGTGCAATAAAACAGCTTATAGAAAAAAGAATTCGC-------AGTAAAAACATTGAGTCTCATTTTCTAGGTATAAGAGTTAAGCGGAAATAAACATAATAAAAAAAGAACTTTGATCCCAAGATTGGTTAATTAATTA-----TCCCGTCTTGACGCGGACTC-----AAAAAAAAAGATCAACCCTAGTGAATTTTCACTATTATTTGTATGTACTAG----TATACATCTATTACCATAATACGCGCGATTG--AAC----AAAAATGAGTGGATGGTTAGAAACACCAAAATATGCAAAGGATTAGTAATAGAGATTTTCAAAATTATCCAAAAT-----AAGA-G---------AAACA-TTTTTTC------AAAATGGATAAT-------AAAAAAAGAATACTAA-TTGGGGCTTTAAATTCGTAGAAATGATTAGGCAGTACTCCCCACGATTCCGATTCAGAATACGCTTCTATCTACCCATTAACGAAATGACTATCCAAAACGAAATAA---TCCCTTATTTCATAAGTTCCCCCC---TTTTTTTTTTCTGAGAAACAAGAATAGGAACG-----------AAAAAAAAAAAGAAAGAATACAAG-------TACAAAAAAAAGATAGC------TTTTTTTTCTTTCTTATCTCCATGCTAT--TCCAATATTCATTTTCTTT------GTCATATC------CATATTTAT------------------------AAAGGTAAAATTCGTGTCAGAATTGACGAACTAATGGTAATGGAATGGTTATTTCGTTTTCGT------AATTAAAACCG--CTGGATTAGTTGTATTTCT----AAAAAAAGTATTTTAGTGAAGAATTAAGTTATTACTCAACGAAGAAAAATTAAAA-TTTTTAAAGAGGATGAGATCAATTCAGAAGTCA----TTTT---------TTTAT--------TTATT-------------------------------ATTTTCTTTTTTATTCAAAT-----AAAACTAAAACAGACAGAATTCCATTGATTTAATTTTGGAATACACGATAGATCCATTTTGATACTATACTATCCGACAAAACATACATATCAAGATAAATAATATCGACCAACTCCTTAAATTTATTTATATCTTTTGAGGAGCCGTA------------------------------------------------------------------------------------------------------------------------------------------------------------------------------------------------------------------------------------------------------------------------------------------------------------------------------------------------------------------------------------------------------------------------------TATGAGAAACAAACATAAAAGAAAGAC------------------AAAAAGTATAATACTA-------------------------ATATAG------TATTATTGCAAAAAAGAATACAACAAGAAAAGA------GTCTATTCGGGTCTGGTCTGGTCTGGCATTGTCTATTTTCGCCGTCTTCGATTTATATATGAATCGAATATACATGTCATAAAATAGATCGAAAATTTTAAA-------------AACTCAACTTCTCTATTT------ATATGAACTTAATTTTCATTTTTTAATTCGACTGAAACTAGTAATTCATTTT----GTCAAGAATA----T-----TTTTTTTATAAAATTTCATATTTTACTAATTCC------TTTAGTAAATCCTTTTATAATTTATTTATGT----CAAAGGATTAGTATATATAA--TTTTTTTTTTTTTTTT--------GAATTG----AAAAAAATCCATTCAGTTCAAAACATAA-----TTGGTTAATG---------ATTTWAAATAAACGAACT-C----------AAAAAAAA--GAGTTCTTA-TTTTTTGAGGTTT-AGGC----------AATTCATAC------AAA--TTTTTTT--TTGGTATAATTATTTGTCCTTCCTCTA-------TAAACCTTGTTCTAT--------------------GAATAAAAAGTTTTGTAATGTGTAAAA-------AATAATAATGCAAATTTTTAA-TTTT--------CGATATCGTCAG-----AAC-AAAAAAAG-----AAATAGAAGTTTTTACTAAAAATTGCATT-----------------------------------T-TAG-TATATTATGGGAACAATTTTAAGTT----------CTTGATTG------GAAATATTTGAAGTATCTG----AAA-AAATTTAGAA---------------------------------------------------------------------------------------------------------------------------------------------------------------------------------------------------------------------------------------------AGAATCAATTCAATGT---------------------AATATTTTTTAGAAAATAACAAA-CTGGAT-AAAAAAAATTT-AAGTCAAAAAAAAAAATTGTA-----TATTTGTATCGCTTACAATTTTAGCATT--------ATGTCTAAGTATTACACTCAAAAAATTGATCGAAATGTTTGTATAGCTTTGTATTAACTGTTAAAGTTATTATTGTGTAAAGAATTTCTCTTACGATTTTAAAAACTTATTTAATTAGGTATTGTTCAGTATTGGGGAAAGAGATTATATAATCTAACAA----------------------ATATATAATAATATA-------------------TTAAA-------ATATAATAATAAAGTTATGATTTCTATCAAAATTTCCATTGT------ACCATAATTCAATAAATCTTTTCTAAA-TTTATAGATATTTTGATTAATATTCTAGTCTACGCATGGAATCC----TTTTTTTATCACTTCAAATTAGTATAGGATTCCTT-----------ATAT-AAAAAATCCACCTAAACCTAAAG-AAGAT----------AAAAAAAAGAT--------TAAGATAAGAAGAAAGAAACTTTTCAAATTG--------GGTTAAAAGGAGTA--GGGGTAGAGATATAT--TATATATGGTAATAAAAATTTAGGG-----AGATAATAGTTTAAGACAATT-----------AAAAAAAGTTTTCAATTTTATCAACTACTTTCATAATTTGAATAAC-----TTA------TTCATTTT-GAATAAAGAATT-----TATTACTAGATTTTG------TATA-------------TTTATAGAATA------AAATATATAATCAAC-------TAAAAATGAAGAAAAAACTTTTTGTTTAGGGTCGATGGGGA---TTCTTATTTTCCCCATCCCAAAAATGAA-AGAA-CAAACATGCTAAAACT------AAAATGAAAGGTAAAA-CCTTG---TTTATTC--TTTTTCTTTGAACTTTCTTTCTGAAGTTCAG-----TTTTTCTTTT-C---------AAAA------GGATCCT-----TTTTTTTTTTT-AGAATTTAGTAAACAAACTTCTTTTTAG-----TTTACATACCCT-------------------------------------AAAAAAAAAG-----AATTCAA----------------------TATAGATCCCATTAGGAAATAATAATCATTTGAAAATTAATTCTTT---------TAAATTTAACTAGTCTC-T---------------TT----------TTTGATTTA---------AAAGGGT--------TCAGATTATTACAATGTTTCTTTTTTT--------ATTTATTTGA-----TTTGTCGCACAAAAAAACTTTTTGAATTCCC------------------------------------------------------------------
	'B_komoensis'         -----------------------------------------------------------------------------------------TGAATTGGG-AGTTTTCTATTCATT----------ATTT---------------ATA--------------TTAAT--------GAACTAAATTAGATAGTTATATGAGTGAAATAAAACAGCTTATAG-AAAAAGAATTCGC-------AGTAAAAATATTGAGTCTCATTTTCTAGGTATAAGAGTCAAGCGGAAATAAACATAATAAAAAGAGAACTTTTATCCCAAGATTGGTTAATTAATTA-----TTCCGTCTTGAAGCGGACTC----AAAAAAAAAAGATCAACCCTAGTGAATTTTCACTATTATTTGTATGTACTAGTATATATATATCTATTACCATAATATGGGCGATTG--AAC----AAAAATGAGTGGATGGTTAGAAACACCAAAATATGCAAAGGATTAGTAATAGAGATTTTAAAAATTATCCAAAAT-----AAGA-GAAGA----GAAACA-TTTTTTC------AAAATGGATAATAAAAAAAAAAAAAAGAATACTAA-TTGGGGCTTTAAATTCGTAGAAATGATCAGGCAGTACTCCCCACGATTCCGATCCAGAGTATGCTTCTATCTACCCATTAACTAAATGACTATCGAAAACGAAATAA---TCCCTTATTTCATAAGTTCCCCCC------TTTTTTTATGAGAAACAAGAATAGGAACG-----------AAAAAAAAAAAGAAAGAATACAAG-------TACAAAAAAA-GAGATC-----TTTTTTTTTCTTTCTTATCTCCTTGCTAT--TACAATATTCATTTTCTTTCTAATATCCATATC------CATATTCAT------------------------AAGGATAAAATTCGTGTCAGAATTGACGAAC------TAATGGAATGGTTATTTCGTTTTCGT------AATTAAAACCG--CTGAATTATTTGTATTTCT--AAAAAAAAAGTATTTTAGTGAAGAATTAAGTTATTACTCAACGAAGAAAAATTTTAA-TTTTTAAAGAGGATGAGATCAATTCAGAAGTCA----TTTT---------TTTTT--------TTTTTATTTATTATTTTATTTTTAATAAAAAATAAAATTTTATTTATTATTCAAAT-----AAAACTAAAACAGACAGAATTCCATTGATTTAATTTTGGAATACACGATAGATAGATTTGGATACTATACTATCCGACAAAACATATATATCAAGATAAATAATATCGAACAACTCCTTAAATTTTTTTATATCTTTTGAGGAGCCGTA---------------------------------------------------------------------------------------------------------------------------------------------------------------------------------------------------------------------------------------------------------------------------------------------------------------------------------------------TTATATAT--TTGTTC-TTTTCATTTGATTCCTTTCAT------AATCT-AAGGATTCTATCAAAACCCATTTTAATATATTATGAGAAACAAATATAAAAGAAAAAC------------------AAAAAGTATAATAATA-------------------------ATATAG------TATTATTGCAAAAAAGAATACAACAAGAAAAGA------GTCTATTCC-----GGTCTGGTCTGGCATTGTCTATTTTCGCCGTCTTCCATTTATATATGAATGGAATATACATGTCATAAAATAGATTTAAAATTTGAAA-------------AACTCAACCTTTCTATTT------AT--------------------------------------------------------------------------TCTATTTATATGAATTTAATTTTCATT--TTCC------TTTAGTAAATCCTTTTATAATTTATTTATTTATGTCAAAGGA-TAGTATATATAA---------TTGTTTTTT--------TAATTGAAAAAAAAAAATCCATTCAGTTTAAAAGGTAA-----TTGGTTAATG---------ATTTTGAATAAACGAACT-------------AAAAAAA--AAGTTATTA-TTTTTTGGGGTTT-GGGCTATCGTTTATAATTCATAC------AAA-ATTTTTTA--TTGGTATAATTATTTTTCCTTCTTCTA-------TAAACTTTGTTCTAT--------------------AAATAAAAGGTTTTTTAATGCGTAAAA-------AATAATAATACAAATTTATAA-TTTT--------CTATATCGTCAGAAAAAAAA-AAAAAAAG-----AAATAGAAATTTTTACTAAGAATTTAATT-----------------------------------T-TAG-TATATTATGGGAACAGTTCTAAGTT----------CTTGATTG------GAAATATTTTAAATATTTG----AAA-AAATTAAGAATAATTAAAAATAGAAAA--------------------------------------------------------------------------------------------------------------------------------------------------------------------------------------------------------------------------------------------------------------------------------------------------------------------------------------------------------------------------------------------------------------------------------------------------------------------------------------------------------------------------------------------------------------------------------------------------GTAAA------------------------------------------------------------------------------------------------------------------------------------------------------------------------------------------------------------------------------------------------------------------------------------------------------------------------------------------------------------------------------------AAAAAAATAGTTTTCAATTTTATCAATTAATTTCATAATTTTAATAAC-----TTA------TTCATTTT-GAATAAAGAATT-----TATTACTAAATTTTCTATATTTATAGAATTAGAATGAAATTATAGAATA------AAATATATAATCAAA-------TAAAAATGAAGAAAAAGCTTTTTGTTTAGGGTCGATGGGGA---TTCTTATTTTCCCCATCCCAAAAATGAA-AGAA-CAACCGGGCTAAAACT------AAAATTAAAGGTAAAA-TCTTG---TTTATTC-TTTTTTCTTTGAACTTTCTTTCTGAAGTTAAG----TTTTTTCTTTTTCA--------AAAA------GTATCAT------TTTTTTTTTA-TTTATTTAGTAAACAAAATTATTTTTGG-----TTTACATACCCT-AAAAGAAAAACAAAAAAAAAAAGCATATTTA-AAGGAAAAAAAACG-----AATTAAA----------------------TATAGATCCCATTAGGAAA----AATAATTTTTGAATTAATTCCTT---------TTAATTTAACTAGTCTC-T---------------TT----------TTTGAGTTA------AAAAAAGGAT--------TCAGATTATTAGAATATTTAGTTTTTT--------ATTTATTTGA-----TTTGTCGCACAAAAAAACTTTTTGAATTCCC------------------------------------------------------------------
	'B_larvata'           ------GTGCGAGTCGTTAAGACATAAACTTCTCC------TATTTTTTAAGAGTTAA-----------------------------AATGAATTGAATAGTTTTCTATTCATT----------ATTT---------------ATA--------------TTAATGAACTAAAGAACTAAATTAGATAGTTATATGAGTGAAATAAAACAGCTTATAGAAAAAAGAATTCGC-------AGTAAAAACATTCAGTCTCATTTTCTAGGTATAAGAGTTAAGCGGAAATAAACATAATAAAAAGAGAACTTTTATCCCAAGATTGGTTAATTAATTA-----TCCTGTCTTGACGCGGACTC-----AAAAAAAAAGATCAACCCTAGTGAATTTTCACTATTATTTGTATGTACTAG----TATACATCTATTACCATAATACGCGCGATTG--AAC----AAAAATGAGTGGATGGTTAGAAACACCAAAATATACAAAGGATTAGTAATAGAGATTTTCAAAATTATCCAAAAT-----AAGA-GAAGA----TAAACA-TTTTTTC------AAAATGGATAAT-------AAAAAAAGAATACTAA-TTGGGGCTTTAAATTCGTAGAAATGATTAAGCAGTACTCCCCACGATTCCGATCCAGAATACGCTTCTATCTACCCATTAACTAAATGACTATCCAAAACGAAATAA---TCCCTTATTTCATAAGTTCCCCCC------TTTTTTTCTGAGAAACAAGAATAGGAACG--------AAAAAAAAAAAATAGAAAGAATACAAG-------TACAAAAAAA-GATATC-----TTTTTTTTTCTTTCTTATCTCCATGCTAT--TCCAATATTCATTTTCTTT------GCCATATC------------CAT------------------------AAAGGTAAAATTCGTGTCAGAATTGACGAAC------TAATGGAATGGTTATTTCGTTTTCGT------AATTAAAACCG--CTGGATTATTTGTATTTCT----AAAAAAAGTATTTTAGTGAAGAATTAAGTTATTACTCAACGAAGAAAAATTTAAA-TTTTTAACGAGGATGAGATCAATTCAGAAGTTA--TTTTTT---------TTTAT--------TTATT-------------------------------ATTTTCTTTTTTATTCAAAT-----AAAACTAAAACAGACAGAATTCCATTGATTTAATTTTGGAATACACGATAGATAGATTTGGATACTATACTATCCGACAAAACATACATATCAAGATAAATAATATCGACCAACTCCTTAAATTTTTTTATATCTTTTGAGGAGCCGTATGAAGTGAAAATCTCATGTACGGTTCTGTAATAGCGATGAGAACAGTA-ATGTTATTGCCGACTATAAT-----------------------------------------------------------------------TTTAAAATGAAAATAAGTTATTCATTTCT-----ATAGTTGGATGTGAAAGACATATTT------TGCT-AAAAAAAAA----------------------------------------------------------------------------TGATTCGTTACTATACTATTTATTTACTATACTATATATTATATAT--TTGTTC-TTTTCATTCGATTCCTTTCAT------AATCT-AAGGATTCTATGAAAATCCATTAAAATATATTATGAGAAACAAACATAAAAGAAAGAC------------------AAAAAGTATAATAATA-------------------------ATATAG------TATTATTGCAAAAAAGAATACAACAAGAAAAGA------GTCTATTCA-----GGTTTGGTCTGGCATTGTCTATTTTCGCCGTCTTCCGTTTATATATGAATGGAATATACATGTCATAAAATAGATCGAAAATTTTTAA-------------AACTCAACT----------------------------------------------------------------------------------------------------------------------------------TTTAGTAAATCCTTTTATAATTTATTTATGT----CAAAGGATTAGTATATATAA----------TTAATTTT--------TAATTG----AAAAAAATCCATTCAGTTCAAAAGAGAA-----TTGGTTAATG---------ATTTTTAATAAACGAACT-C----------AAAAAAAA--TAGTTCTTA-TTTTTTTGGGTTT-GGGC----------AATTCATAC------AAA--TTTTTTT--TTGGTATAATTATTTGTCCTTCCTCTA-------TAAACCTTGTTCTGT--------------------GAATAAAAAGTTTTGTAATGCGTAAAA-------AATAATAATGCAAATTTTAAA-TTTT--------CTATATCGTCAG-----AAC-AAAAAAAG-----AAATAGAAGTTTTTACTAAAAATTGCATT-----------------------------------T-TAG-TATATTATGGGAACAATTTTTAGTT----------CTTGATTG------GAAATATTTGAAGTATTTG----AAA-AAATTCAGAATAATTAAGAATAGAAAATTCTATTTAACTTTTACATATTTTAATTTGTTATTAACTGACCCTTTTCAAAAG----AAAAAAAAAG-TTCGTGAA--TCAGAAATAATAAATT------AG------TAA-ATAGTAACAAAATCTTTTTTT--------------------------TTTC-TCGAAATCATAATAACTTATTTTGATTCAATCGTCGAG-----------------------------------------------------------------------------------------------------------------------------------------------TTAGCATT--------ATGTCTAAGTATTACACTCAAAAAATTGATTGAAATATTTGTATAGCTTTGTATTAATTGTTAAAGTTATTATTGTGTAAAGAATTTCTCTTACGATTTTGAAAACTTATTTAATTAGGTATTGTTCAGTATTGGGGAAATAGATTATATAATCTAACAA----------------------ACATCTAATAATATA-------------------TTTAA-------ATATAATAATAAAGTTATTATTTCTATCAAAATTTCCATTGT------ACAAAAATTCAATAAATCTTTTCTAAA-TTTATAGATATTTTGATTAATATTCTAGTCTCCACATGGAATCC----TTTTTTTATCACTTCAAATTAGTATAGGATTCCTT-----------ATAT-AAAAAATCCACCTAAACCTAAAG-AAGAT---------AAAAAAAAAGAT--------TAAGATAAGAAGAAAGAAACTTTTCGAATTG--------GGTTAAAAGGAGTA--GGGATAGAGATATAT--TATATATGGTAATATAAATTTAGGG-----AGATAATAGTTTAAGACAATT-------AAAAAAAAAAAGTTTTCAATTTTATCAACTAATTTCATAATTTTAAGAAC-----TTA------TTTATTTT-GAATAAAAAATT-----GATTAGTAGATTTTCTATATTTTTA-------------TTTATAGAATA------AAATTTATAATCAAA-------TAAAAATGAAGAAAAAACTTTTTGTTTAGGGTCGATGGGGA---AAATAAGAATCCCCATCCCAAAAATGAA-AGAA-CAAACATGCTAAAACG------ATAATTAAAGGTAAAA-CCTTG---TTTATTC-TTTTTTCTTTGAACTTTCTTTCTTAAGTTAAG----TTTTTTCTTTTTCA--------AAAAAAAA-----TCAG----TTTTTTTTTTTT-AGAATTTAGTAAACAAACTTCTTTTTAG-----TTTACATATCCT------------------------------------AAAAAAAAAAG-----AATTAAA----------------------TATAGATCCCATTAGGAAATAATAATCATTTAAAAATTAATTCTTT---------TTAATTTAACTAGTCTC-T---------------TT----------TTTGATTTA---------AAAGGGT--------TCAGATTATTAGAATGTTTCTTTTTTT--------AT--------------------------------------------------------------------------------------------------------------
	'B_leprosa'           ?????????????????????????????????????????????????????????????????????????????????????????????????????????????????????????????????????????????????????????????????????????????????????????????????????????????????????????????????????????????????????????????????????????????????????????????????????????????????????????????????????????????????????????????????????????????????????????????????????????????????????????????????????????????????????????????????????????????????????????????????????????????????????????????????????????????????????????????????????????????????????????????????????????????????????????????????????????????????????????????????????????????????????????????????????????????????????????????????????????????????????????????????????????????????????????????????????????????????????????????????????????????????????????????????-????????????????????????????????????????????????????????????????????????????????????????????????????????????????????????????????????????????????????????????????????????????????????????????????????????????????????????????????????????????????????????????????????????????????????????????????????????????????????????????????????????????????????????????????????????????????????????????????????????????????????????????????????????????????????????????????????????????????????????????????????????????????????????????????????????????????????????????????????????????????????????????????????????????????????????????????????????????????????????????????????????????????????????????????????????????????????????????????????????????????????????????????????????????????????????????????????????????????????????????????????????????????????????????????????????????????????????????????????????????????????????????????????????????????????????????????????????????????????????????????????????????????????????????????????????????????????????????????????????????????????????????????????????????????????????????????????????????????????????????????????????????????????????????????????????????????????????????????????????????????????????????????????????????????????????????????????????????????????????????????????????????????????????????????????????????????????????????????????????????????????????????????????????????-?????????????????????????????????????????????????????????????????????????????????????????????????????????????????????????????????????????????????????????????????????????????????????????????????????????????????????????????????????????????????????????????????????????????????????????????????????????????????????????????????????????????????????????????????????????????????????????????????????????????????????????????????????????????-------------------?????????????????????????????????????????????????????????????????????????????????????????????????????????????????????????????????????????????????????????????????????????????????????????????????????????????????????????????????????????????????????????????????????????------------------------------------------------------------------------------------------------------------------------------------------------------------------------------------------------------------------------------------AAATTGATTGAAATATTTGTATAGCTTTGTATTAATTGTTAAAGTTATTATTGTGTAAAGAATTTCTCTTACGATTTAGAAAACTTATTTAATTAGGTATTGTTCAGTATTGGGGAAATATATTATATAATCTAACAA----------------------ACATCTAATAATATA-------------------TTTAA-------ATAAAATAATAAAGTTATTATTTCTATCAAAATTTCCATTGT------ACAAAAATTCAATAAATCTTTTCTAAA-TTTATAGATATTTTGATTAATATTCTAGTCTCCACATGGAATCC----TTTTTTTATCACTTCAAATTAGTATAGGATTCCTT-----------ATAT-AAAAAATCCACCTAAACCTAAAG-AAGAT---------AAAAAAAAAGAT--------TAAGATAAGAAGAAAGAAACTTTTAGAATTG--------GGTTAAAAGGAGTA--GGGATAGAGATATAT--TATCTATGGTAATATAAATTTAGGG-----AGATAATAGTTTAAGACAATT---------AAAAAAAAAGTTTTCAATTTTATCAACTAATTTCATAATTTTAAGAAC-----TTA------TTTATTTT-GAATAAAAAATT-----GATTAGTAGATTTTCTATATTTATA-------------TTTATAGAATA------AAATTTATAATCAAA-------TAAAAATGAAGAAAAAACTTTTTGTTTAGGGTCGATGGGGA---TTCTTATTTTCCCCATCCCAAAAATGAA-AGAA-CAAACATGCTAAAACG------AAAATTAAAGGTAAAA-CCTTG---TTTATTC-TTTTTTCTTTGAACTTTCTTTCTTAAGTTAAG----TTTTTTC-------------------------------------------TTTTT-ATAATTTAGTAAACAAACTTCTTTTTAG-----TTTACATATCCT-AAAAAAA-------------------------AAAAAAAAAAAAAG-----AATTAAA----------------------TATAGATCCCATTAGGAAATAATAATCATTTAAAAATTAATTCTTT---------TTAATTTAACTAGTCTC-T---------------TT----------TTTGATTTA---------AAAGGGT--------TCAGATTATTAGAATGTTTCTTTTTTT--------ATTTATTTGA-----TTTGTCGCACAAAAAAACTTTTTGAATTCCC------------------------------------------------------------------
	'B_limprichtii'       ---------------------------------------------TTTTAAGAGTTAA-----------------------------AATGAATTGAATAATTTTCTATTCATT----------ATTT---------------ATA--------------TTAATGAACTAAAGAACGAAATTAGATAGTTATATGAGTGCAATAAAACAGCTTATAGAAAAAAGAATTCGC-------AGTAAAAACATTGAGTCTCATTTTCTAGGTATAAGAGTTAAGCGGAAATAAACATAATAAAAAAAGAACTTTGATCCCAAGATTGGTTAATTAATTA-----TCCCGTCTTGACGCGGACTC----AAAAAAAAAAGATCAACCCTAGTGAATTTTCACTATTATTTGTATGTACTAG----TATACATCTATTACCATAATACGCGCGATTG--AAC----AAAAATGAGTGGATGGTTAGAAACACCAAAATATGCAAAGGATTAGTAATAGAGATTTTCAAAATTATCCAAAAT-----AAGA-G---------AAACA-TTTTTTC------AAAATGGATAAT-------AAAAAAAGAATACTAA-TTGGGGCTTTAAATTCGTAGAAATGATTAGGCAGTACTCCCCACGATTCCGATTCAGAATACGCTTCTATCTACCCATTAACTAAATGACTATCCAAAACGAAATAA---TCCCTTATTTCATAAGTTCCCCCC------TTTTTTTCTGAGAAACAAGAATAGGAACA---------AAAAAAAAAAAAAGAAAGAATACAAG-------TACAAAAAAA-GATAGC---TTTTTTTTTTTCTTTCTTATCTCCATGCTAT--TCCAATATTCATTTTCTTT------GTCATATCCATATTCATATTCAT------------------------AAAGGTAAAATTCGTGTCAGAATTGACGAACTAATGGTAATGGAATGGTTATTTCGTTTTCGT------AATTAAAACCG--CTGGATTAGTTGTATTTCT----AAAAAAAGTATTTTAGTGAAGAATTAAGTTATTACTCAACGAAGAAAAATTTTCA-TTTTTAAAGAGGATGAGATCAATTCAGAAGTCA----TTTT---------TTTAT--------TTATT-------------------------------ATTTTCTTTTTTATTCAAAT-----AAAACTAAAACAGACAGAATTCCATTGATTTAATTTTGGAATACACGATAGATCCATTTTGATACTATACTATCCGACAAAACATACATATCAAGAGAAATAATATCGACCAACTCCTTA---------------------------------------------------------------------------------------------------------------------------------------------------------------------------------------------------------------------------------------------------------------------------------------------------------------------------------------------------------------TATAGTATATATTATAGAT--TTGTTC-TTTTCATTCGATTCCTTTCAT------AATCT-AAGGATTCTATGAAAATCCATTAAAATAGATTATGAGAAACAAACATAAAAGAAAGAC------------------AAAAAGTATAATACTA-------------------------ATATAG------TATTATTGCAAAAAAGAATACAACAAGAAAAGA------GTCTATTCG-----GGTATGGTCTGGCATTGTCTATTTTCGCCGTCTTCGATTTATATATGAATGGAATATACATGTCATAAAATAGATCGAAAATTTTAAA-------------AACTCAACTTCTCTATTT------ATATGAACTTAATTTGCATTTTTTAATTTGACTGAAACTAGTAATTCATTTT----GTCAAGAATA--TTT-----TTTTTTTATAAAATTTCATATTTTACTAATTCC------TTTAGTAAATCCTTTTATAATTTATTTATGT----CAAAGGATTAGTATATATAA------TTTTTTTTTTTT-------TGAATTGA---AAAAAAATCCATTCAGTTCAAAACATAA-----TTGGTTAATG---------ATTTTAAATAAACGAACT-C---------AAAAAAAAA--GAGTTCTTA-TTTTTTGAGGTTT-AGGC----------AATTCATAC------AAA---TTATTT--TTGGTATAATTATTTGTCCTTCCTCTA-------TAAACCTTGTTCTAT--------------------GAATAAAAAGTTTTGTAATGCGTAAAA-------AATAATAATGCAAATTTTTAA-TTTT--------CTATATCGTCAG-----AAC-AAAAAAAG-----AAATAGAAGTTTTTACTAAAAATTGCATT-----------------------------------T-TAG-TATATTATGGGAACAATTTTCAGTT----------CTTGATTG------GAAATATTTGAAGTATTTG----AAA-AAATTAAGAATAATTAA--------------------------------------------------------------------------------------------------------------------------------------------------------------------------------------------------------------------------------------AGAATCAATTCAATGT---------------------AATATTTTTTAGAAAATAAAAAA-CTGGAT-AAAAAAAATTT-AAGT---AAAAAAAAATTGTA-----TATTTGTATCGCTTACAATTTTAGCATT--------ATGTCTAAGTATTACACTCAAAAAATTGATCGAAATATTTGTATAGCTTTGTATTAATTGTTAAAGTTATTATTGTGTAAAGAGTTTCTCTTACGATTTTAAAAACTTATTTAATTAGGTATTGTTCAGTATTGGGGAAAGAGATTATATAATCTAACAA----------------------ATATATAATAATATA-------------------TTAAA-------ATAGAATAATAAAGTTATTATTTCTATCAAAATTTCCATTGT------ACCACAATTCAATAAATCTTTTCGAAA-TTTATAGATATTTTGATTAATATTCTAGTCTCCGCATGGAATCC---TTTTTTTTATCACTTCAAATTAGTATAGGATTCCTT-----------ATAT-AAAAAATCCACCTAAACCTAAAG-AAGAT----------AAAAAAAAGAT--------TAAGATAAGAAGAAAGAAACTTTTCAAATTG--------GGTTAAAAGGAGTA--GGGGTAGAGATATAT--TATATATGGTAATATAAATTTAGGG-----AGATAATAGTTTAAGACAATT-------AAAAAAAAAAAGTTTTCAATTTTATCAACTACTTTCATAATTTGAATAAC-----TTA------TTCATTTT-GAATAAAGAATT-----TATTACTAGATTTTC------TATA------------TTTTATGGAAAA------AAATATATAATCAAA------CTAAAAATGAAGAAAAAACTTTTTGTTTAGGGGTGGAGGGGG---ATTCTTATTTTCCCCTCCCCAAAATGAA-AGAA-CAAACATGCTAAAACT------AAAATTAAAGGTAAAA-CTTTG---TTTATTT-TTTTTTCTTTAAACTTTCTTTTTGAAGTTCCG----TTTTTTCTTTTTCA--------AAAA------GGATCAG------TTTTTTTTTTTAGAA-TTTGTAAACCAAATTTTTTTGAG-----TTTTCATACCCT-AAAA-----------------------------AAAAAAAAAAAAG-----AATTCAA----------------------TATAGATCCCATTAGGAAATAATAATCATTTGAAAATTAATTCTTT---------TTAATTTAACTAGTCTC-T---------------TT----------TTTGATTTA---------AAAGGGT--------TCAGATTATTACAATGTTTCTTTTTTT--------ATTTATTTGA-----TTTCTCGCACAAAAAAACTTTTTGAATTCCC------------------------------------------------------------------
	'B_lithophila'        ---------------------------------------------TTTTAAGAGTTAA-----------------------------AATGAATTGAATAGTTTTCTATTCATTATTTATATTAATTT---------------ATA--------------TTAATGAACTAAAGAACTAAATTAGATAGTTATATGAGTGAAATAAAACAGCTTATAGAAAAAAGAATTCGC-------AGTAAAAACATTGAGTCTCGTTTTCTAGGTATAAGAGTTAAGCGGAAATAAACATACTAAAAAGAGAACTTTTATCCCAAGATTGGTTAATTAATTA-----ACCCGTCTTGACGCGGACTA-----AAAAAAAAAGATCAACCCTAGTGAATTTTCACTATTATTTGTATGTACTAG----TATACATCTATTACCATAATACGCGCGATTG--AAC----AAAAATGAGTGGATGGTTAGAAACACCAAAATATGCAAAGGATTAGTAATAGAGATTTTCAAAATTATCCAAAAT-----AAGA-GAAGA----GAAACA-TTTTTTC------AAAATGGATAAT-------AAAAAAAGAATACTAA-TTGGGGCTTTAAATTCGTAGAAATGATTAGGCAGTACTCCCCACGATTCCGATCCAGAATACGCTTCTATCTACCCATTAACTAAATGACTATCCAAAACGAAATAA---TCTCTTATTTAATAAGTTCCCCCC------TTTTTTTCTGAGAAACAAGAATAGGAACA---------ACAAAAAAAAATAGAAAGAATACAAG-------TACAAAAAAA-GCTATC-----TTTTTTTTTCTTTCTTATCTCCATGCCAT--TCCAATATTCATTTTCTTT------G------C------CATATTCAT------------------------AAAGGGAAAATTCGTGTTAGAATTGACGAAC------TAATGGAATGGTTATTTCGTTTTCGT------AATTAAAACCG--CTGGATTAGTTGTATTTCT----AAAAAAAGTATTTTAGTGAAGAATTAAGTTATTACTCAACGAAGAAAAATTGAAA-TTTTGAAAGAGGATGAGATCAATTCAGAAGTCA----TTTT---------TTTAT--------TTATT-------------------------------ATTTTCTTTTTTATTCAAAT-----AAAACTAAAACAGACAGAATTCCATTGATTTAATTTTGGAATACACGATAGATAGATTTTGATACTATACTATCCGACAAAACATACATATCAAGATAAATAATATCGACCAACTCCTTAAATTTATTTATATCTTTTGAGGAGCCGTA------------------------------------------------------------------------------------------------------------------------------------------------------------------------------------------------------------------------------------------------------------------------------------------------------TTTATTTACT-CTATACTATTTATTTACTATAGTATAT-------AT--TTGTTC-TTTTCATTCGATTCCTTTCAT------AATCT-AAGGATTCTAGGAAAATCCATTAAAATAGATTATGAGAAACAAACATAAAAGAAAGAC------------------AAAAAGTATAATACTA-------------------------ATATAG------TATTATTGCAAAAAAGAATACAACAAGAAAAGA------GTCTATTCG-----GGTTTGGTCTGGCATTGTCTATTTTCGCCGTCTTCGATTTATATATGAATGGAATATACATGTCATAAAATAGATCGAAAATTTTAAA-------------AACTCAGCTTCTCTATTT------CTATGAACTTAATTTGAATTTTTTAATTCGACTGAAACTAGTAATTCATTTT----GTAAAGAATA--TAT-----ATTTTTTTT---ATTTCATATTTTACTAA---------------TAAATCCTTTTATAATTTATTTATGT----CAAAGAATTAGTATATATAA-----------TTTTTTT--------GAATTG----AAAAAAATCCATTCAGTTCAAAAGATAA-----TTGGTTAATG---------ATTTTAAATAAACGAACT-C----AAAAAAAAAAAAAA--GAGTTCTTA-TTTTTTGAGGTTT-GGGC----------AATTCATAC------AAT--TTTTTTT--TTGGTATAATTATTTGTCCTTTCTCTA-------TAAACCTTGTTCTAT--------------------GAATAAAAAGTTTTGTAATGCGTAAAA-------AATAATAATGCAAATTTTTCA-TTTT--------CTATATCGTCAG-----AAC-AAAAAAAG-----AAATATAAGTTTTTACTAAAAATTTCATT-----------------------------------T-TAA-TATATTATGGGAACAATTTGAAGTT----------CTTGATTA------GAAATATTTAAAGTAGTTG----AAA-AAATTAAGAATAGAAAAT-------------------------------------------------------------------------------------------------------------------------------------------------------------------------------------------------------------------------------------AGAATCAATTCAATGT---------------------AATATTTTTTAGAAAATCAAAAA-CTGGAT-AAA------------------------------------------------------------------------------------------AAAAAATTGATCGAAATATTTGTATAGCTTTGTATTAATTGTTAAAGTTATTATTGTGTAAAGAATTTCTCTTACGATTTAGAAAACTTATTTAATTAGGTATTGTTCAGTATTGGGGAAAGAGATTATAGAATCTAACAA----------------------ATATATAATAATATA-------------------TTTAA-------ATATAATAATAAAGTTATTATTTCTATCAAAATTTCGATTGT------ACCATAATTCAATAAATCTTTTCTAAA-TTTATAGATATTTTGATTAATATTCTAGTCGTCGCATGGAATCC----TTTTTTTATCACTTCAAATTAGTATAGGATTGCTT-----------ATAT-AAAAAATCCACCTAAACCTAAAG-AAGAG----------AAAAAAAAGAT--------TAAGATAAGAAGAAAGAAACTTTTCAAATCG--------GGTTAAAAGGAGTA--GGGGTAGAGATATAT--TATATATGGTAATCAAAATTTAGGG-----AGATAATAGTTTAAGACAAAA--------AAAAAAAAAAGTTTTCAATTTTATCAACTACTTTCATAATTTGAATAAC-----TTA------TTCATTTT-GAATAAAGAATT-----TATTACTAGATTTTCTATATTTATA-------------TTTATAGAATA------AAATATATAATCAAA-------TGAAAATGAAGAAAAAACTTTTTGTTTAGAGTCGATGGGGA---TTCTTATTTTCCCCATCCCAAAAATGAA-AGAA-CAAACATGCTAAAACG------AAAATGAAAGGTAAAA-CCTTA---TTTATTC-TTTTTTCTTTGAACTTTCTTTCTGAAGTTAAG----TTTTTTCTTTTTCA--------AAAA------GTATCCG-----TTTTTTGTTTT-AGAATTTAGTAAACAAACTTCTTTTTAG-----TTTACATACCCT-AAAAAC---------------------------AAAAAAAAAAAAGAATTCAATTCAA----------------------TATAGATCCCATTAGGAAATAATAATTATTTGAAAATGAATTCTTT---------TTCATTTAACTAGTCTC-T---------------TT----------TTTGATTTA---------AAAGGGT--------TCAGATTATTACAATGTTTCTTTTTTG--------ATTT------------------------------------------------------------------------------------------------------------
	'B_longifolia'        ------GTGCGAGTCGTTAAGACATAAACTTCTGC------TATTTTTTAAGAGTTAA-----------------------------AATGAATTGAATAATTTTCTATTCATT----------ATTT---------------ATA--------------TTAATGAACTAAAGAACTAAATTAGATAGTTATATGAGTGCAATAAAACAGCTTATAGAAAAAA-AATTCGC-------AGTAAAAACATTGAGTCTCATTTTCTAGGTATAAGAGTTAAGCGGAAATAAACATAATAAAAAAAGAACTTTGATCCCAAGATTGGTTAATTAATTA-----TACCGTCTTGACGCGGACTC-----AAAAAAAAAGATCAACCCTAGTGAATTTTCACTATTATTTGTATGTACTAG----TATACATCTATTACCATAATACGCGCGATTG--AAC----AAAAATGAGTGGATGGTTAGAAACACCAAAATATGCAAAGGATTAGTAATAGAGATTTTCAAAATTATCCAAAAT-----AAGA-G---------AAACA-TTTTTTC------AAAATGGATAAT-------AAAAAAAGAATACTAA-TTGGGGCTTTAAATTCGTAGAAATGATTAGGCAGTACTCCCCACGATTCCGATTCAGAATACGCTTCTATCTACCCATTAACTAAATGACTATCCAAAACGAAATAA---TCCCTTATTTCATAAGTTCCCCCCC----TTTTTTTTCTGAGAAACAAGAATAGGAACG--------AAAAAAAAAAAAAAGAAAGAATACAAGTACAAAATACAAAAAAA-GATAGC-----TTTTTTTTTATTTCTTATCTCCATGCTAT--TCCAATATTCATTTTCTTT------GTCATATC------CATATTCAT------------------------AAAGGTAAAATTCGTGTCAGAATTGACGAACTAATGGCAATGGAATGGTTATTTCGTTTTCGT------AATTAAAACCG--CTGGATTAGTTGTATTTCT----AAAAAAAGTATTTTAGTGAAGAATTAAGTTATTACTCAACGAAGAAAAATTTTAA-TTTTTAAAGAGGATGAGATCAATTCAGAAGTCA----TTTT---------TTTAT--------TTATT-------------------------------ATTTTCTTTTTTATTCAAAT-----AAAACTAAAACAGACAGAATTCCATTGATTTAATTTTGGAATACACGATAGATCCATTTTGATACTATACTATCCGACAAAACATACATATCAAGATAAATAATATCGACCAACTCCTTAAATTTATTTATATCTTTTGAGGAGCCGTATGAAGTGAAAATCTCATGTACGGTTCTGTAATAGCGATGAGAACAGTA-ATGTTATTGGCGACTATAAT-----------------------------------------------------------------------TTTAAAATGAAAATAAGTTATTCATTTCT-----ATAGTTGGATGTGAAAGACATATTT------TGCTTAAAAAAAAA----------------------------------------------------------------------------TTATTCGTTACTAGATTATTTATTTACTATAGTATATATTTATGAT--TTGTTC-TTTTCATTCGATTCCTTTCAT------AATCT-AAGGATTCTATGAAAATCCATTAAAATAGATTATGAGAAACAAACATAAAAGAAAGAC------------------AAAAAGTATAATACTA-------------------------ATATAG------TATTATTGCAAAAAAGAATACAACAAGAAAAGA------GTCTATTCG-----GGTCGGGTCTGGCATTGTCTATTTTCGCCGTCTTCGATTTATATATGAATGGAATATACATGTCATAAAATAGATCGAAAATTTTAAA-------------AACTCAACTTCTCTATTT------ATATGAACTTAATTTGCATTTTTTAATTTGACTGAAACTAGTAATTCATTTT----GTCAAGAATA----T-----TTTTTTTATAAAATTTCATATTTTACTAATTCC------TTTAGTAAATCCTTTTATAATTTATTTATGT----CAAAGGATTAGTATATATAA----------TTTTTTTT--------GAATTG----AAAAAAATCCATTCAGTTCAAAACATAA-----TTGTTTAATG---------ATTTTAAATAAACGAACT-C----------AAAAAAAA--GAGTTCTTA-TTTTTTGAGGTTT-AGGC----------AATTCATAC------AAA---TTTTTT--TTGGTATAATTATTTGTCCTTCCTCTA-------TAAACCTTGTTCTAT--------------------GAATAAAAAGTTTTGGAATGCGTAAAA-------AATAATAATGCAAATTTTAAA-TTTT--------CTATATCGTCAG-----AAC-AAAAAAAG-----AAATAGAAGTTTTTACTAAAAATTGCATT-----------------------------------T-TAG-TATATTATGGGAACAATTTTAAGTT----------CTTGATTG------GAAATATTTGAAGTATTTG----AAA-AAATTAAGAATAATTAAGAATAGAAAATTCTATTTAACTTTTACATATTTTAATTTGTTATTAACTGACCCTTTTCAAAAGA--AAAAAAAAAAG-TTCGTGAA--TCAGAAATAATAAATTTAAATTAG------TAA-ATA---------------------------------------------TTCTTCGAAATCATAATAACTTATTTTGATTCAATCGTCGAGATTGA-----------AAGAATCAATTCAATGT---------------------AATATTTTTTAGAAAATAAAAAA-CTGGATAAAAAAAAATTT-AAGT--AAAAAAAAAATTGTA-----TATTTGTATCGCTTACAATTTTAGCATT--------ATGTCTAAGTATTACACTCAAAAAATTGATCGAAATATTTGTATAGCTTTGTATTAATTGTTAAAGTTATTATTGTGTAAAGAATTTCTCTTACGATTTTAAAAACTTATTTAATTAGGTATTGTTCAGTATTGGGGAAAGAGATTATATAATCTAACAA----------------------ACATATAATAATATA-------------------TTAAA-------ATAGAATAATAAAGTTATTATTTCTATCAAAATTTCAATTGT------ACCACAATTCAATAAATCTTTTCTAAA-TTTATAGATATTTTGATTAATATTCTAGTCTCCGCATGGAATCC----TTTTTTTATCACTTCAAATTAGTATAGGATTCCTT-----------ATAT-AAAAAATCCACCTAAACCTAAAG-AAGAT---------AAAAAAAAAGAT--------TAAGATAAGAAGAAAGAAACTTTTCAAATTG--------GGTTAAAAGGAGTA--GGGGTAGAGATATAT--TATATATGGTAATAAAAATTTAGGG-----AGATAATAGTTTAAGACAATT------AAAAAAAAAAAAGTTTTCAATTTTATCAACTACTTTCATAATTTGAATAAC-----TTA------TTCATTTT-GAATAAAGAATT-----TATTACTAGATTTTC------TATA-------------TTTATAGAATA------AAATATAGAATCAAC-------TAAAAATGAAGAAAAAACTTTTTGTTTAGGGTCGATGGGGA---TTCTTATTTTCCCCATCCCAAAAATGAA-AGAA-CAAACATGCTAAAACT------AAAATGAAAGGTAAAA-CCTTG---TTTATTA-TTTTTTCTTTGAACTTTCTTTCTAAAGTTCAG----TTTTTTCTTTTTCA--------AAAA------GGATCCG-----TTTTTTTTTTT-AGAATTTAGTAAACAAACTTCTTTTTAG-----TTTACATACCCT-----------------------------------AAAAAAAAAAAG-----AATTCAA----------------------TATAGATCCCATTAGGAAATAATAATCATTTGAAAATTAATTCTTT---------TTAATTTAACTAGTCTC-T---------------TT----------TTTGATTTA---------AAAGGGT--------TCAGATTATTACAATGTTTCTTTTTTT--------ATTTA-----------------------------------------------------------------------------------------------------------
	'B_longiornithophylla' ------GTGCGAGTCGTTAAGACATAAACTTCTCC------TATTTTTTAAGAGTTAA-----------------------------AATGAATTGAATAGTTTTCTATTCATT----------ATTT---------------ATA--------------TTAATGAACTAAAGAACTAAATTAGATAGTTATATGAGTGAAATAAAACAGCTTATAGAAAAAAGAATTCGC-------AGTAAAAACATTGAGTCTCATTTTCTAGGTATAAGAGTTAAGCGGAAATAAACATAATAAAAAGAGAACTTTTATCCCAAGATTGGTTAATTAATTA-----TCCCGTCTTGACGCGGACTC-----AAAAAAAAAGATCAACCCTAGTGAATTTTCACTATTATTTGTATGTACTAG----TATACATCTATTACCATAATACGCGCGATTG--AAC----AAAAATGAGTGGATGGTTAGAAACACCAAAATATGCAAAGGATTAGTAATAGAGATTTTGAAAATTATCCAAAAT-----AAGA-GAAGA----TAAACA-TTTTTAA------AAAATGGATAAT-------AAAAAAAGAATACTAA-TTGGGGCTTTAAATTCGTAGAAATGATTAGGTAGTACTCCCCACGATTCCGATCCAGAATACGCTTCTATCTACCCATTAACTAAATGACTATCCAAAACGAAATAA---TCCCTTATTTCATAAGTTCCCCCC------TTTTTTTCTGAGAAACAAGAATAGGAACG---------AAAAAAAAAAATAGAAAGAATACAAG-------TACAAAAAAA-GATATC---TTTTTTTTTTTCTTTCTTATCTCCATGCTAT--TCCAATATTCATTTTCTTT------GCCATATC------CATATTCAT------------------------AAAGGTAAAATTCGTGTCAGAATTGACGAAC------TAATGGAATGGTTATTTCGTTTTCGT------AATTAAAACCG--CTGGATTATTTGTATTTCT----AAAAAAAGTATTTTAGTGAAGAATTAAGTTATTACTCAACGAAGAAAAATTTAAA-TTTTTAACGAGGATGAGATCAATTCAGAAGTTA---TTTTT---------TTTAT--------TTATT-------------------------------ATTTTCTTTTTTATTCAAAT-----CAAACTAAAACAGACAGAATTCCATTGATTTAATTTTGGAATACACGATAGATAGATTTGGATACTATACTATCCGACAAAACATACATATCAAGATAAATAATATCGACCAACTCCTTAAATTTATTTATATCTTTTGAGGAGCCGTATGAGGTGAAAATCTCATGTACGGTTCTGTAATAGCGATGAGAACAGTA-ATGTTATTGCCGACTATAAT-----------------------------------------------------------------------TTTAAAATTAAAATAAGTTATTCATTTCT-----ATAGTTGGATGTGAAAGACATATTT------TGCTAAAAAAAAAA----------------------------------------------------------------------------TGATTCGTTACTATACTATTTATTTACTATACTATATATTATATAT--TTGTTC-TTTTCATTAGATTCCTTTCAT------AATCT-AAGGATTCTATGAAAATCCATTAAAATATATTATGAGAAACAAACATAAAAGAAAGAC------------------AAAAAGTATAATAATA-------------------------AT----------------------AAAGAATACAACAAGAAAAGA------GTCTATTCA-----GGTCTGGTCTGGCATTGTCTATTTTCGCCGTCTTCCGTTTATATATGAATGGAATATACATGTCATAAAATAGATCGAAAATTTTTAA-------------AACTAAACT----------------------------------------------------------------------------------------------------------------------------------TTTAGTAAATCCTTTTAAAATTTATTTATGT----CAAAGGATTAGTATATATAA----------TTTTTTTT--------TAATTG----AAAAAAATCCATTCAGTTCAAAAGAGAA-----TTGGTTAATG---------ATTTTTAATAAACGAACT-----------AAAAAAAAA--TAGTTCTTA-TTTTTTTGGGTTT-GGGC----------AATTCATAC-----AAAA--TTTTTTT--TTGGTATAATTATTTGTCCTTCCTCTA-------TAAACCTTGTTCTGT--------------------GAATAAAAAGTTTTGTAATGCGTAAAA-------AATAATAATGCAAATTTTTAA-TTTT--------CTATATCGTCAG-----AAC-AAAAAAAG-----AAATAGAAGTTTTTACTAAAAATTGCATT-----------------------------------T-TAG-TATATTATGGGAACAATTTTTAGTT----------CTTGATTG------GAAATATTTGAAGTATTTG----AAA-AAATTCAGAATAATTAAGAATAGAAAATTCTATTTAACTTTTACATATTTTAATTTGTTATTAACTGACCCTTTTCAAAAG-----AAAAAAAAG-TTCGTGAA--TCAGAAATAATAAATT------AGTAAATATAA-ATAGTAACAAAATCTTTTTTT--------------------------TTTC-TCGAAATCATAATAACTTATTTTGATTCAATCGTCGAG-----------------------------------------------------------------------------------------------------------------------------------------------TTAGCATTATGTCTAAATGTCTAAGTATTACACTCAAAAAATGGATTGAAATATTTGTATAGCTTTGTATTAATTGTTAAAGTTATTATTGTGTAAAGAATTTCTCTTACGATTTAGAAAACTTATTTAATTAGGTATTGTTCAGTATTGGGGAAATAGATTATATAATCTAACAA----------------------GTATCTAATAATATA-------------------TTTAA-------ATATAATAATAAAGTTATTATTTCTATCAAAATTTCCATTGT------ACAAAAATTCAATAAATCTTTTCTAAA-TTTATAGATATTTTGATTAATATTCTAGTCTCCACATGGAATCC----TTTTTTTATCACTTCAAATTAATATAGGATTCCTT-----------ATAT-AAAAAATCCACCTAAACCTAAAG-AAGAT---------AAAAAAAAAGAT--------TAAGATAAGAAGAAAGAAACTTTTCGAATTG--------GGTTAAAAGGAGTA--GGGGTAGAGATATAT--TATATATGGTAATATAAATTTAGGG-----AGATAATAGTTTAAGACAATTAAAAAAAAAAAAAAAAAAGTTTTCAATTTTATCAACTAATTTCATAATTTTAAGAAC-----TTA------TTTATTTT-GAATAAAAAATT-----TATTAGTAGATTTTCTATATTTATA-------------TTTATAGAATA------AAATTTATAATCAAA-------TAAAAATGAAGAAAAAACTTTTTGTTTAGGGTCGATGGGGA---TTCTTATTTTCCCCATCCCAAAAATGAA-AGAA-CAAACATGCTAAAACG------AAAATTAAAGGTAAAA-CCTTG---TTTATTC-TTTTTTCTTTGAACTTTCTTTCTTAAGTTAAG----TTTTTTCTTTTTCA--------AAAA------GTATCAGT----TTTTTTTTTTT-AGAATTTAGTAAACAAACTTCTTTTTAG-----TTTACATATCCT----------------------------------AAAAAAAAAAAAG-----AATTAAA----------------------TATAGATCCCATTAGGAAATAATAATCATTTAAAAATAAATTTTTT---------TTAATTTAACTAGTCTC-T---------------TT----------TTTGATTTA---------AAAGGGT--------TAAGATTATTAGAATGTTTATTTTTTT--------AT--------------------------------------------------------------------------------------------------------------
	'B_luzonensis'        --CTACGTGCGAGTCGTTAAGACATAAACTTCTCC------TATTTTTTAAGAGTTAA-----------------------------AATGAATTGAATAGTTT--TATTCATT----------ATTC---------------ATA--------------TTAATGAACTAAAGAACTAAATTAGATAGTTATATGAGTGAAATAAAACAGCTTATAGAAAAAAGAATTCGC-------AGTAAAAACATTGAGTCTCATTTTCTAAGTATAAGAGTTAAGCGGAAATAAACATAATAAAAAGAGAACTTTTATCCCAAGATTGGTTAATTAATTA-----TCCCGTCTTGACGCGGACTC----AAAAAAAAAAGATCAACCCTAGTGAATTTTCAATATTATTTGTATGTACTA--------ACATCTATTACCATAATACGCGCGATTG--AAC----AAAAATGAGTGGATGGTTAGAAACACCAAAATATGCAAAGGATTGGTAATAGAGATTTTCAAAATTATCCAAAAT-----AAGA----------GAAACA-TTTTTGA------AAAATGGATAAT-------AAAAAAAGAATACTAA-TTGGGGCTTTAAATTCGTAGAAATGATTAGGCAGTACTCCCCATGATTCCGATCCAGAATACACTTCTATCTACCCATTAACTAAATGACTATCCAAAACGAAATAA---TCCCTTATTTCATAAGTTCCCCCC-----TTTTTTTTCTGAGAAACAAGAATAGGAACGAAACAAAAAAAAAAAAAAAATAGAAAGAATACAAG-------TACAAAAAAA-GATATC-TTTTTTTTTTTTTCTTTCTTATCTCCATGCTAT--TCCAATATTCATTTTCTTT------GCCATATC------CATATTCAT------------------------AAAGGTAAAATTCGTGTCAGAATTGACGAAC------TAATGCAATGATTATTTCGTTTTCGTAATTAAAATTAAAACCG--CTGGGTTATTTGTATTTTT-AAAAAAAAAAGTATTTTAGTGAAGAATTAAGTTTTTACTCAAAGAAGAAAAATTAAAA-TTTTTAAAGAGGATGAGATCAATTCAGAAGTCA----TTTT---------TTTTTTTTTTTTATTATT-------------------------------ATTTTCTTTTTTATTCAAAT-----AAAACTAAAACAGACAGAATTCCATTGATTTAATTTTGGAATACACGATAGATAGATTTTGATACTATACTATCCGACAAAACATACATATCAAGATAAATAATATCGACCAACTCCTTAAATTTATTTATATCTTTTGAGGAGCCGTATGAAGTGAAAATCTCATGTACGGTTCTGTAATAGCGATGAGAACAGTA-ATGTTATTGCCGACTATAATTATCTAACAGTTCAAGTACAGTTGATATAGTGTTTTTTTGATATAGAAGTGCGTTTTTTTGGAACTGCCATTTTAAAATTAAAATAAGTTATTCATTTCTTTTCTATAGTTGGATGTGAAAGACATATTT------TGCTTAAAAAAAA---GATTCTTTA-CAAAATGAATTACTAGTTTCAGTCGAATTAAAAAATGAAAATTAAGTTCATATAAATAGAAAAATGATTCGTTACTATACTATTTATTTACTATACTATATATTATATAT--TTGTTC-TTTTCATTCGATTCCTTTCAT------AATCT-AAGGATTCTATGAAAATCCATTTAAATATATTATGAGAAACAAACATAAAAGAAAGAC------------------AAAAACT---ATAATA-------------------------ATATAG------TATTATTGCAAAAAAGAATACAACAAGAAAAGA------GTCTATTCG----------GGTCTGGCATTGTCTATTTTCGCCGTCTTCCATTTATATATGAATGGAATATACATGTCATAAAATAGATCGAAAATTTTAAA-------------AACTCAACTTTTTA-------------------------------------------------------------------------------TT-----TATTT-------ATTTAATATTTTACTAATTCC------TTTAGTAAATCCTTTTATAATTTATTTATGT----CAAAGGATTAGTATATATAA-------TTTTTTTTTTT--------TAATTG--AAAAAAAAATCCATTCAGTTCAAAAGAGAA-----TTGGTTAATGATTTTTAATATTTTTAATAAACGAATT---------AAAAAAAAAAA--AAGTTCTTA-TTTTTTTGGGTTT-GGGC----------AATTCATAC------AAA---TTTTTT--TTGGTATAATTATTTGTCCTTCCTCTA-------TAAACCTTGTTCTAT--------------------GAATAAAAAGTTTTGTAATGCGTAAAA-------AATAATAATGCAAATTTTTAA-TTTT--------CTATATCGTCAG-----AAC-AAAAAAAG-----AAATAGAAGTTTTTACTAAAAATTGCATT-----------------------------------T-TAG-TATATTATGGGAATAATTTTAAGTT----------CTTGATTG------GAAATATTTGAAGTATTTT----TAA-AAATTCAGAATAATTAAGAATAGAAAATTCTATTTAACTTTTACATATTTTAATTTGTTATTAACTGACCCCTTTCAAAAG-------AAAAAAG-TTCGTGAA--TCAGAAATAATAAATT------AG------TAA-ATAGTAACAAAATCTTTTTTA-TGGAATATACATATCAATATT------TC-TCGAAATCATAATAACTTATTTTCATTCAACCGTCGAGATTGA-----------AAGAATCAATTCAATGT---------------------AATATTTTTTAGAAAATCGAAAA-CCGGAT-------------------AAAAAAAAAATTGTA-----TATTTG-------------------------------------------------------------------------------------------TAAAGTTATTATTGTGTAAAGAATTTCTCTTACGATTTAGAAAACTTATTTAATTAAGTATTGTTCAGTATTGGGGAAATAGATTATATAATCTAACAA----------------------ATATCTAATAATATA-------------------TTTAA-------ATATAATAATAAAGTTATTATTTCTATCAAAATTT-CATTGT------ACCATAATTCAATAAATCTTTTCTAAA-TTTATAGATATTTTTATTAATATTCCAGTCTCCGCATGGAATCT---TTTTTTTTATCACTTCAAATTAGTATAGGATTCCTT-----------ATAT-ACTAAATCCACCTAAACCTAAAG-AAGAT-------AAAAAAAAAAAGCT--------TAAGATAAGAAGAAAGAAACTTTTCCAATTT--------GGTTAAACGGAGTA--GGGGTAGAGATATAT--TATATATGGTAATATAAATTTAGGGAGATAAGATAATAGTTTAAGACAAT-----------AAAAAAAAGTTTTCAATTTT---------------------AATAAC-----TTA------TTCATTTT-GAATAAAGAATT-----TATTACTAGATTTTCTATATTTCTA-------------TTTTAAGAATAAAATAGAAATATAGAATCAAA-------TAAAAATGAAGAAAAAAGTTTTTGTTTAGGGTCGATGGGGA---TTCTTATTTTCCCCATCCCAAAAATGAA-AGAA-CAAACATGCTAAAAAT------TAAATTAAAGGTAAAA-CCTTG---TTTATTC-TTTTTTCTTTGAACTTTCTTTCTGAAGTTCAG----TTTTTTCTTTTTCA--------AAAA------GTATCAG-----TTTTTTTTTTT-AGAATTTAGTAAACAAACTTCTTTTTAG-----TTTACATACCCT------------------------------------AAAAAAAAAAG-----AATTAAA----------------------TATAGAT---------AAATAATAATCATTTTCAAATGAATTCTTT---------TTAATTTAACTAGTCTC-T---------------TT----------TTTGATTTA---------AAAGGGT--------TTAGATTATTAGAATGTTTCTTTTTTT---------TTTATTTGA-----TTTGTCGCACAAAAAAACTTTTTGAATTCCCTGTAGAAAGAGATTTTGCTAATGAAAAAGCTTTCAACGATGCCCAATACCCTTTACTTTTCCAAA-
	'B_masoniana'         ------GTGCGAGTCGTTAAGACATAAACTTCTCC------TATTTTTTAAGAGTTCA-----------------------------AATGAATTGAATAGTTTTCTATTCATT----------ATTT---------------ATA--------------TTAATGAACTAAAGAACTAAATTAGATAGTTATATGAGTGAAATAAAACAGCTTATAGAAAAAAGAATTCGC-------AGTAAAAACATTCAGTCTCATTTTCTAGGTATAAGAGTTAAGCGGAAATAAACATAATAAAAAGAGAACTTTTATCCCAAGATTGGTTAATTAATTA-----TCCCGTCTTGACGCGGACTC----AAAAAAAAAAGATCAACCCTAGTGAATTTTCACTATTATTTGTATGTACTAG----TATACATCTATTACCAAAATACGCGCGATTG--AAC----AAAAATGAGTGGATGGTTAGAAACACCAAAATATACAAAGGATTAGTAATAGAGATTTTCAAAATTATCCAAAAT-----AAGA-GAAGA----TAAACA-TTTTTTC------AAAATGGATAAT-------AAAAAAAGAATACTAA-TTGGGGCTTTAAATTCGTAGAAATGATTAGGCAGTACTCCCCACGATTCCGATCCAGAATACGCTTCTATCTACCCATTAACTAAATGACTATCCAAAACGAAATAA---TCCCTTATTTCATAAGTTCCCCCC------TTTTTTTCTGAGAAACAAGAATAGGACCG-------AAAAAAAAAAAAATAGAAAGAATACAAG-------TACAAAAAAA-GATATC----TTTTTTTTTTCTTTCTTATCTCCATGCTAT--TCCAATATTCATTTTCTTT------GCCATATC------CATATTCAT------------------------AAAGGTAAAATTCGTGTCAGAATTGACGAAC------TAATGGAATGGTTATTTCGTTTTCGT------AATTAAAACCG--CTGGATTATTTGTATTTCT----AAAAAAAGTATTTTAGTGAAGAATTAAGTTATTACTCAACGAAGAAAAATTTAAA-TTTTTAACGAGGATGAGATCAATTCAGAAGTTA-TTTTTTT---------TTTAT--------TTATT-------------------------------ATTTTCTTTTTTATTCAAAT-----AAAACTAAAACAGACAGAATTCCATTGATTTAATTTTGGAATACACGATAGATAGATTTGGATACTATACTATCCGACAAAACATACATATCAAGATAAATAATATCGACCAACTCCTTAAATTTATTTATATCTTTTGAGGAGCCGTATGAAGTGAAAATCTCATGTACGGTTCTGTAATAGCGATGAGAACAGTA-ATGTTATTGCCGACTATAAT-----------------------------------------------------------------------TTTAAAATTAAAATAAGTTATTCATTTCT-----ATAGTTGGATGTGAAAGACATATTT------TGCTAAAAAAAAA-----------------------------------------------------------------------------TGATTCGTTACTATACTATTTATTTACTATACTATATATTATATAT--TTGGTC-TTTTCATTCGATTCCTTTCAT------AATCT-AAGGATTTTATGAAAATCCATTAAAATATATTATGAGAAACAAACATAAAAGAAAGAC------------------AAAAAGTATAATAATA-------------------------ATATAG------TATTATTGCAAAAAAGAATACAACAAGAAAAGA------GTCTATTCA-----GGTTTGGTCTGGCATTGTCTATTTTCGCCGTCTTCCGTTTATATATGAATGGAATATACATGTCATAAAATAGATCGAAATTTTTTAA-------------AACTCAACT----------------------------------------------------------------------------------------------------------------------------------TTTAGTAAATCCTTTTATAATTTATT-------------------------------------------------------------------------------------------------------------------------------AACGAACT-C----------AAAAAAAA--TAGTTCTTA-TTTTTTTTGGTTT-GGGC----------AATTCATAC------AAATTTTTTTTT--TTGATATAATTATTTGTCCTTCCTCTA-------TAAACCTTGTTCTGT--------------------GAATAAAAAGTTTTGTAATGCGTAAAA-------AATAATAATGCAAATTTTTAA-TTTT--------CTATATCGTCAG-----AAC-AAAAAAAG-----AAATAGAAGTTTTTACTAAAAATTGCATT-----------------------------------T-TAG-TATATTATGGGAACAATTTTTAGTT----------CTTGATTG------GAAATATTTGAAGTATTTG----AAA-AAATTCAGAATAATTAAGAATAGAAAATTCTATTTAACTTTTACATATTTTAATTTGTTATTAACTGACCCTTTTCAAAAG---AAAAAAAAAAGTTTCGTGAACTTCAGAAATAATAAATT------AG------AAA-?T----------------------------------------------TTCTTCGAAATCAT----------------------------------------------------------------------------------AATAACTT-------------------------------------------------------------ATTTTGATTCAATCGTCGAGTTAGCATT--------ATGTCTAAGTATTACACTCAAAAAATTGATTGAAATATTTGTATAGCTTTGTATTAATTGTTAAAGTTATTATTGTGTAAAGAATTTCTC---------------------------------------TATTGGGGAAATAGATTATATAATCTAACAA----------------------ACATCTAATAATATA-------------------TTTAA-------ATATAATAATAAAGTTATTATTTCTATCAAAATTTCCATTGT------ACAAAAATTCAATAAATCTTTTCTAAA-TTTATAGATATTTTGATTAATATTCTAGTCTCCACATGGAATCC----TTTTTTTATCACTTCAAATTAGTATAGGATTCCTT-----------ATAT-AAAAAATCCACCTAAACCTAAAG-AAGAT----------AAAAAAAAGAT--------TAAGATAAGAAGAAAGAAACTTTTCGAATTG--------GGTTAAAAGGAGTA--GGGATAGAGATATAT--TATATATGGTAATATAAATTTAGGG-----AGATAATAGTTTAAGACAATT-----AAAAAAAAAAAAAGTTTTCAATTTTATCAACTAATTTCATAATTTTAAGAAC-----TTA------TTTATTTT-GAATAAAAAATT-----GATTAGTAGATTTTCTATATTTATA-------------TTTATTGAATA------AAATTTATAATCAAA-------TAAAAATGAAGAAAAAACTTTTTGTTTAGGGTCGATGGGGA---AAATAAGAATCCCCATCCCAAAAATGAA-AGAA-CAAACATGCTAAAACG------ATAATTAAAGGTAAAA-CCTTG---TTTATTC-TTTTTTCTTTGAACTTTCTTTCTTAAGGTAAG----TTTTTTCTTTTTCA--------AAAAAAAA----ATCAG------TTTTTTTTTT-AGAATTTAGTAAACAAACTTCTTTTTAG-----TTTACATATCCT-------------------------------------AAAAAAAAAG-----AATTCAA----------------------TATAGATCCCATTAGGAAATAATAATCATTTTAAAATTAATTCTTT---------TTAATTTAACTAGTCTC-T---------------TT----------TTTGATTTA---------AAAGGGT--------TCAGATTATTAGAATGTTTCTTTTTTT--------ATTTA-----------------------------------------------------------------------------------------------------------
	'B_morsei'            ------GTGCGAGTCGTTAAGACATAAACTTCTCC------TA--TTTTAAGAGTTAA-----------------------------AATGAATTGAATAGTTTTCTATTCATT----------ATTT---------------ATA--------------TTAATGAACTAAAGAACTAAATTAGATAGTTATATGAGTGAAATAAAACAGCTTATAGAAAAAAGAATTCGC-------AGTAAAAACATTGAGTCTCATTTTCTAGGTATAAGAGTTAAGCGGAAATAAACATAATAAAAAGAGAACTTTTATCCCAAGATTGGTTAATTAATTA-----TCCCGTCTTGACGCGGACTC----AAAAAAAAAAGATCAACCCTAGTGAATTTTCACTATTATTTGTATGTACTAG----TATACATCTATTACCAAAATACGCGCGATTG--AAC----AAAAATGAGTGGATGGTTAGAAACACCAAAATATGCAAAGGATTAGTAATATAGATTTTCAAAATTATCCAAAAT-----AAGA-GAAGA----TAAACA-TTTTTTC------AAAATGGATAAT-------AAAAAAAGAATACTAA-T?GGGGCTTTAAATTTGTCGAAATGATTAGGCAGTACTCCCCACGATTCCGATCCAGAATACGCTTCTATCTACCCATTAACTAAATGACTATCCAAAACGAAATAA---TCCCTTATTTCATAAGTTCCCCCC------TTTTTTTCTGAGAAACAAGAATAGGACCG---------AAAAAAAAAAATAGAAAGAATACAAG-------TACAAAAAAAAGATATC-----TTTTTTTTTCTTTCTTATCTCCATGCTAT--TCCAATATTCATTTTCTTT------GCCATATC------CATATTCAT------------------------AAAGGTAAAATTCGTGTCAGAATTGACGAAC------TAATGGAATGGTTGTTTCGTTTTCGT------AATTAAAACCG--CTGGATTATTTGTATTTCT----AAAAAAAGTATTTTAGTGAAGAATTAAGTTATTACTCAACGAAGAAAAATTTAAA-TTTTTAACGAGGATGAGATCAATTCAGAAGTTATTATTTTT---------TTTAT--------TTATT-------------------------------ATTTTCTTTTTTATTCAAAT-----AAAACTAAAACAGACAGAATTCCATTGATTTAATTTTGGAATACACGATAGATAGATTTGGATACTATACTATCCGACAAAACATACATATCAAGATCAATAATATCGACCAACTCCTTAAATTTATTTATATCTTTTGAGGAGCCGTATGAAGTGAAAATCTCATGTACGGTTCTGTAATAGCGATGAGAACAGTA-ATGTTATTGCCGACTATAAT---------------------------------------------------------------------------------------------------------------------------------------------------------------------------------------------------------------------------------A?GATTCGTTACTATACTATTTATT--------------ATATATAT--TTGTTC-TTTTCATTCGATTCCTTTCAT------AATCT-AAGGATTCTATGAAAATCCATTAAAATATATTATGAGAAACAAACATAAAAGAAAGAC------------------AAAAAGTATAATAATA-------------------------ATATAG------TATTATTGCAAAAAAGAATACAACAAGAAAAGA------GTCTATTCA-----GGTCTGGTCTGGCATTGTCTATTTTCGCCGTCTTCCGTTTATATATGAATGGAATATACATGTCATAAAATAGATC-AAAATTTTTAA-------------AACTCAACT----------------------------------------------------------------------------------------------------------------------------------TTTAGTAAATCCTTTTATAATTTATTTATGT----CAAAGGATTAGTATGTATAA---------TTTTTTTTT--------TAATTG----AAAAAAATCCATTCAGTTCAAAAGAGAA-----TTGGTTAATG---------ATTTTTAATAAACGAACT-C----------AAAAAAAA--TAGTTCTTATTTTTTTTTGGTTT-GGGC----------AATTCATAC------AAA--TTTTTTT--TTGGTATAATTATTTGTCCTTCCTCTA-------TAAACCTTGTTCTGT--------------------GAATAAAAAGTTTTGTAATGCGTAAAA-------AATAATAATGCAAATTTTTAA-TTTT--------CTATATCGTCAG-----AAC-AAAAAAAG-----AAATAGAAGTTTTTACTAAAAATTGCATT-----------------------------------T-TAG-TATATTATGGGAACAATTTTTAGTT----------CTTGATTG------GAAATATTTGAAGTATTTT----AAA-AAATTCAGAATAATTAAGAATAGAAAATTCTATTTAACTTACAT------------------------------------------------------------------------------------------------------------------------------------------------TTCTTCGAAATCAT----------------------------------------------------------------------------------AATAACTT-------------------------------------------------------------ATTTTGATTCAATCGTCGAGTTAGCATT--------ATGTCTAAGTATTACACTCAAAAAATTGATTGAAATATTTGTATAGCTTTGTATTAATTGTTAAAGTTATTATTGTGTAAAGAATTTCTCTTACGATTTAGAAAACTTATTTAATTAGGTATTGTTCAGTATTGGGGAAATAGATTATATAATCTAACAA----------------------ACATCTAATAATATA-------------------TTTAA-------ATATAATAATAAAGTTATTATTTCTATCAAAATTTCCATTGT------ACAAAAATTCAATAAATCTTTTCTAAA-TTTATAGATATTTTTATTAATATTCTAGTCTCCACATGGAATCC----TTTTTTTATCACTTCAAATTAGTATAGGATTCCTT-----------ATAT-AAAAAATCCACCTAAACCTAAAG-AAGAT---------AAAAAAAAAGAT--------TAAGATAAGAAGAAAGAAACTTTTCGAATTG--------GGTTAAAAGGAGTA--GGGGTAGAGATATAT--TATATATGGTAATATAAATTTAGGG-----AGATAATAGTTTAAGACAATT------AAAAAAAAAAAAGTTTTCAATTTTATCAACTAATTTCATAATTTTAAGAAC-----TTA------TTTATTTT-GAATAAAAAATT-----TATTAGAAGATTTTCTATATTTATA-------------TTTATAGAATA------AAATTTTTAATCAAA-------TAAAAATGAAGAAAAAACTTTTTGTTTAGGGTCGATGGGGA---TTCTTATTTTCCCCATCCCAAAAATGAA-AGAA-CAAACATGCTAAAACG------AAAATTAAAAGTAAAA-CCTTG---TTTATTC-TTTTTTCTTTGAACTTTCTTTCTTAAGTTAAG----TTTTTTCTTTTTCA--------AAAA------GTATCAG-----TTTTTTTTTTT-AGAATTTAGTAAACAAACTTCTTTTTAG-----TTTACATATCCT------------------------------------AAAAAAAAAAG-----AATTAAA----------------------TATAGATCCCATTAGGAAATAATAATCATTTAAAAATTAATTCTTT---------TTAATTTAACTAGTCTC-T---------------TT----------TTTGATTTA---------AAAGGGT--------TCAGATTATTAGAATGTTTCTTTTTTT--------ATTTA-----------------------------------------------------------------------------------------------------------
	'B_multangula'        ------GTGCGAGTCGTTAAGACATAAACTTCTGC------TATTTTTTAAGAGTTAA-----------------------------AATGAATTGAATAGTTTTCTATTCATT----------ATTT---------------ATA--------------TTAATGAACTAAAGAACTAAATTAGATAGTTATATGAGTGCAATAAAACAGCTTATAGAAAAAAGAATTCGC-------AGTAAAAACATTGAGTCTCATTTTCTAGGTATAAGAGTTAAGCGGAAATAAACATAATAAAAAAAGAACTTTGATCCCAAGATTGGTTAATTAATTA-----TCCCGTCTTGACGCGGACTC-----AAAAAAAAAGATCAACCCTAGTAAATTTTCACTATTATTTGTATGTACTAG----TATACATCTATTACCATAATACGCGCGATTG--AAC----AAAAATGAGTGGATGGTTAGAAACACCAAAATATGCAAAGGATTAGTAATAGAGATTTTCAAAATTATCCAAAAT-----AAGA-G---------AAACA-TTTTTTC------AAAATGGATAAT-------AAAAAAAGAATACTAA-TTGGGGCTTTAAATTCGTAGAAATGATTAGGCAGTACTCCCCACGATTCCGATTCAGAATACGCTTCTATCTACCCATTAACTAAATGACTATCCAAAACGAAATAA---TCCCTTATTTCATAAGTTCCCCCC-----TTTTTTTTCTGAGAAACAAGAATAGGAACG-------AAAAAAAAAAAAAAAGAAAGAATACAAG-------TACAAAAAAA-GATAGC----TTTTTTTTTTCTTTCTTATCTCCATGCTAT--TCCAATATTCATTTTCTTT------GTCATATCCAGATTCATATTCCT------------------------AAAGGTAAAATTCGTGTCAGAATTGACGAACTAATGGTAATGGAATGGTTATTTCGTTTTCGT------AATTAAAACCG--CTGGATTAGTTGTATTTCT----AAAAAAAGTATTTTAGTGAAGAATTAAGTTATTACTCAACGAAGAAAAATTTTCA-TTTTTAAAGAGGATGAGATCAATTCAGAAGTCA----TTTT---------TTTAT--------TTATT-------------------------------ATTTTCTTTTTTATTCAAAT-----AAAACTAAAACAGACAGAATTCCATTGATTTAATTTTGGAATACACGATAGATCCATTTTGATACTATACTATCCGACAAAACATACATATCAAGATAAATAATATCGACCAACTCCTTAAATTTATTTATATCTTTTCAGGAGCCGTATGAAGTGAAAATCTCATGTACGGTTCTGTAATAGCGATGAGAACAGTA-ATGTTATTGGCGACTATAAT-----------------------------------------------------------------------TTTAAAATGAAAATAAGTTATTCATTTCT-----ATAGTTGGATGTGAAAGACATATTT------TGCTT----------------------------------------------------------------------------AAAAATAAATTATTCGTTACTAGACTATTTATTTACTATAGTATATATTAAAGAT--TTGTTC-TTTTCATTCGATTCCTTTCAT------AATTT-AAGGATTCTATGAAAATCCATTAAAATAGATTATGAGAAACAAACATAAAAGAAAGAC------------------AAAAAGTATAATACTA-------------------------ATATAG------TATTATTGCAAAAAAGAATACAACAAGAAAAGA------GTCTATTCG-----GGTCTGGTCTGGCATTGTCTATTTTAGCCGTCTTCGATTTATATATGAATGGAATATACATGTCATAAAATAGATCGAAAATTTTAAA-------------AACTCAACTTCTCTATTT------ATATGAACTTAATTTGCATTTTTTAATTTGACTGAAACTAGTAATTCATTTT----GTCAAGAATA--TTT-----TTTTTTTATAAAATTTCATATTTTACTAATTCC------TTTAGTAAATCCTTTTATAATTTATTTATGT----CAAAGGATTAGTATATATAA------TTTTTTTTTTTT--------GAATTG----AAAAAAATCCATTCAGTTCAAAACATAA-----TTGGTTAATG---------ATTTTAAATAAACGAACT-C---------AAAAAAAAA--GAGTTCTTA-TTTTTTGAGGTTT-AGGC----------AATTCATAC------AAT---TTTTTT--TTGGTATAATTATTTGTCCTTCCTCTA-------TAAACCTTGTTCTAT--------------------GAATAAAAGGTTTTGTAATGCGTAAAA-------AATAATAATGCAAATTTTTAA-TTTT--------ATATATCGTCAG-----AAC-AAAAAAAG-----AAATAGAAGTTTTTACTAAAAATTACATT-----------------------------------T-TAG-TATATTATGGGAACAATTTTAAGTT----------CTTGATTG------GAAATATTTGAAGTATTTG----AAA-AAATTAAGAATAATTAAGAATAGAAAATTCTATTTAACTTTTACATATTTTAATTTGTTATTAACTGACCCTTTTCAAAAG----AAAAAAAAAG-TTCGTGAA--TCAGAAATAATAAATT------AG------TAA-ATA---------------------------------------------TTCTTCGAAATCATAATAACTTATTTTGATTCAATCGTCGAGATTGA-----------AAGAATCAATTCAATGT---------------------AATATTTTTTAGAAAATAAAAAA-CTGGAT-AAAAAAAATTT-AAGT--AAAAAAAAAATTGTA-----TATTTGTATCGCTTACAATTTTAGCATT--------ATGTCTAAGTATTACACTCAAAAAATTGATCGAAATATTTGTATAGCTTTGTATTAATTGTTAAAGTTATTATTGTGTAAAGAATTTCTCTTACGATTTTAAAAACTTATTTAATTAGGTATTGTTCAGTATTGGGGAAAGATATTATATAATCTAACAA----------------------ATATATAATAATATA-------------------TTAAA-------ATAGAATAATAAAGTTATTATTTCTATCAAAATTTCCATTGT------ACCACAATTCAATAAATCTTTTCTAAA-TTTATAGATATTTTGATTAATATTCTAGTCTCCGCATGGAATCCTTTTTTTTTTTATCACTTCAAATTAGTATAGGATTCCTT-----------ATAT-AAAAAATCCACCTAAACCTAAAG-AAGAT--------AAAAAAAAAAGAT--------TAAGATAAGAAGAAAGAAACTTTTCAAATTG--------GGTTAAAAGGAGTA--GGGGTAGAGATATAT--TATATATGGTAATATAAATTTAGGG-----AGATAATAGTTTAAGACAATT---------AAAAAAAAAGTTTTCAATTTTATCAACTACTTTCATAATTTGAATAAC-----TTA------TTCATTTT-GAATAAAGAATT-----TATTACTAGATTTTC------TATA-------------TTTATAGAATA------AAATATATAATCAAC-------TAAAAATGAAGAAAAAACTTTTTGTTTAGGGTTGATGGGGA---TTCTTATTTTCCCCATCCCAAAAATGAA-AGAA-CAAACATGCTAAAACT------AAAATGAAAGGTAAAA-CCTTG---TTTATTC-TTTTTTCTTTGAACTTTCTTTCTGAAGTTCAG----TTTTTTCTTTTTCA--------AAAA------GGATCCG------TTTTTTTTTT-AGAATTTATTAAACAAACTTCTTTTTAG-----TTTACATACCCT---AA-----------------------------AAAAAAAAAAAAG-----AATTCAA----------------------TATAGATCCCATTAGGAAATAATAATCATTTGAAAATTAATTCTTT---------TTAATTTAACTAGTCTC-T---------------TT----------TTTGATTTA---------AAAGGGT--------TCAGATTATTACAATGTTTCTTTTTTT--------ATTTA-----------------------------------------------------------------------------------------------------------
	'B_murina'            ---------------------------------------------TTTTAAGAGTTAA-----------------------------AATGAATTGAATAGTTTTCTATTCATT----------ATTT---------------ATA--------------TTAATGAACTAAAGAACTAAATTAGATAGTTATATGAGTGAAATAAAACAGTTTATAGAAAAAAGAATTCGC-------AGTAAAAACATTGAGTCTCATTTTCTAGGTATAAGAGTGAAGCGGAAATAAACATAATAAACAGAGAACTTTTATCCCAAGATTGGTTAATTAATTA-----TCCCGTCTTGACGCGGACTC----AAAAAAAAAAGATCAACCCTAGTGAATTTTCACTATTATTTGTATGTACTAG----TATACATCTATTACCATAATACGCGCGATTG--AAC----AAAAGTGAGTGGATGGTTAGAAACACCAAAATATGCAAAGGATTAGTAATAGAGATTTTCAAAATTATCCAAAAT-----AAGA----------GAAACA-CTTTTTC------AAAATGGATAA--------AAAAAAAGAATACTAA-TTGGGGCTTTAAATTCGTAGAAATGATTAGGCAGTACTCCCCACGATTCCGATTCAGAATACGCTTCTATCTACTCATTAACTAAATGACTATCCAAAACGAAATAA---TCCCTTATTTCATAAGTTCCCCCC-------TTTTTTCTGAGAAACAAGAATAGGAAC-------------AAAAAAAATAGAAAGAATACAAG-------TACAAAAAAA-GCTATC-----TTTTTTTTTCTTTCTTATCTCCATGCTAT--TCCAATATTGATTTTCTTT------CCCATATA------CATATTCAT------------------------AAAGGTAAAATTCTTGTCAGAATTGACGAACTAATGGTAATGGACTGGTTATGTCGTTTTCAT------AATTAAAACCG--CTGGATTAGTTGTATTTCT----AAAAAAAGTATTTTAGTGACGAATTAAGTTATTACTCAACGAAGAAAAATTGAAA-TTTTTAAAGAGGATGAGATCAATTCAGAAGTCA----TTTT---------TTTAT--------TTATT-------------------------------ATTTTCTTTTTTATTCAAAT-----AAAAGTAAAACAGACAGAATTCCATTGATTTAATTTTGGAATACACGATAGATCCATTTTGATACTAGACTATCCGACAAAACATACATATCAAGATAAATAATATCGACCAACTCCTTAAATTTATTTATATCTTTTGAGGAGCCGTA-------------------------------------------------------------------------------------------------------------------------------------------------------------------------------------------------------------------------------------------------------------------------------------------------------------------------TTTATTTACTATAGTATATATTATATAT--TTGTTC-TTTTCATTCGATTCCTTTCAT------AATCT-AAGGATTCTATGAAAATCTATTAAAATAGATTATGAGAAACAAACATAAAAGAAAGAC------------------AAAAAGTATAATACTA-------------------------TTACAG------TATTATTGCAAAAAAGAATACAACAAGAAAAGA------GTCTATTCG-----GGTCTGGTCTGGCATTGTCTATTTTCTCCGTCTTCGATTTATATATGAATGGAATATACATGTCATAAAATA---------------------------------------------------------------------------------------------------------------------------------------------------------------------------------------------------------------------------------------------------------------------------------------------------------------------------------------------------------------------------------------------------------------------------------------------------------------------------------------------------------------------------------------------ATAATCCAAATTTTGAA-TTTT--------TTATATCGTCAG-----AAC-AAAAAAAG-----AAATAGAAGTGTTTACTAAAAATTTAATT-----------------------------------T-TAG-TATATTATGGCAACAATTTTAAGTT----------CTTGATTG------GAACTATTTGAAGTATTTG----AAA-AACTTAAGAATAATTAAGAATAGAAAAT---------------------------------------------------------------------------------------------------------------------------------------------------------------------------------------------------------------------------AGAATCAATTCAATGT---------------------AATATTTTTTAGAAAATAAAAAA-CT---------------------------------------------------------------------------------------------------------------------------------------------------------------------------------------------------------------------------------------------------------------------------------------------------------------------------------------------------------------------------------------------------------------------------------------------------------------------------------------------------------------------------------------------------------------------------------------------------GGATAAAAAAATTA--AGTAAAAAAAAAAAT--TGTATA---------------------------------TTTGCATCGCTT---------ACAATTAAAGTTTTCAATTTTATCAACTACTTTCATAATTTGAATAAC-----TTA------TTAATTTT-GAATAAAGAATT-----GATTACTAGATTTTC------TATA-------------TTTATAGAATA------AAATATATAATCAAA-------TAAAAAGAAAGAAAAAACTTTTTGTTTAGGGTCGATGGGGA---TTCTTATTTTCCCCATCCCAAAAATGAA-AGAA-CAAACATGCTAAAACT------AAAATGAAAGATAAAA-CCTTG---TTTATTC-TTTTTTCTTTGAACTTTCTTTCCGAAGTTAAG----TTTTTTCTTTTTCA--------AAAA------GGATCAG-----TTTTTTTTTTT-AGAATTTAGTAAACAAACTTCTTTTTAG-----TTTACATACCCT----------------------------------ACAAAAAAAAAAG-----AATTCAA----------------------TATAGATCCCATTAGGAAATAATAATCATTTGAAAATGAATTCTTT---------TTAATTTAACTAGTCTC-T---------------TT----------TTTGATTTA---------AAAGGGT--------TCAGATTATTACAATGTTTCTTTTTTT--------AGTTATTTGATTTGTTTTGTCGCACAAAAAAACTTTTTGAATTCCC------------------------------------------------------------------
	'B_nepalensis'        ---------------------------------------------TTTTAAGAGTTAA-----------------------------AATGAATTGAATAATTTTCTATTCATT----------ATTT---------------ATA--------------TTAATGAACTAAAGAACTAAATTAGATAGTTATATGAGTGCAATAAAACAGCTTATAGAAAAAAGAATTCGC-------AGTAAAAACATTGAGTCTCATTTTCTAGGTATAAGAGTTAAGCGGAAATAAACATAATAAAAAAAGAACTTTGCTCCCAAGATTGGTTAATTAATTA-----TCCCGTCTTGACGCGGACTC-----AAAAAAAAAGAT-----CTAGTGAATTTTCACTATTATTTGTATGTACTAG----TATACATCTATTACCATAATACGCGCGATTG--AAC----AAAAATGAGTGGATGGTTAGAAACACCAAAATATGCAAAGGATTAGTAATAGAGATTTTCAAAATTATCTAAAAT-----AAGA-A---------AAACA-TTTTTTC------AAAATGGATAAT-------AAAAAAAGAATACTAA-TTGGGGCTTTAAATTCGTAGAAATGATTAGGCAGTACTCCCCACGATTCCGATTCAGAATACGCTTCTATCTACCCATTAACTAAATGACTATCCAAAACGAAATAATCCTCCCTTATTTCATAAGTTCCCCCC-------TTTTTTCTGAGAAACAAGAATAGGAACG-------AAAAAAAAAAAAAAAGAAAGAATACAAG-------TACAAAAAAA-GATAGC----TTTTTTTTTTCTTTCTTATCTCCATGCTAT--TCCAATATTCATTTTCTTT------GTCATATC------CATATTCAT------------------------AAAGGTAAAATTCGTGTCAGAATTGACGAACTAATGGTAATGGAATGGTTATTTCGTTTTCGT------AATTAAAACCG--CTGGATTAGTTGTATTTCT----AAAAAAAGTATTTTAGTGAAGAATTAAGTTATTACTCAACGAAGAAAAATTTTTC-TTTTGAAAGAGGATGAGATCAATTCAGAAGTCA----TTTT---------TTTAT--------TTATT-------------------------------ATTTTATTTTTTATTCAAAT-----AAAACTAAAACAGACAGAATTCCATTGATTTAATTTTGGAATACACGATAGATCCATTTTGATACTATACTATCCGACAAAACATACATATCAAGATAAATAATATCGACCAACTCCTTAAATTTATTTATATCTTTTGAGGAGCCGTA-------------------------------------------------------------------------------------------------------------------------------------------------------------------------------------------------------------------------------------------------------------------------------------------------------------------------TTTATTTACTATAGTATATATTATAGAT--TTGTTC-TTTTCATTCGATTCCTTTCAT------AATCT-AAGGATTCTATGAAAATCCATTAAAATAGATTATGAGAAACAAACATAAAAGAAAGAC------------------AAAAAGTATAATACTA-------------------------ATATAG------TATTATTGCAAAAAAGAATACAACAAGAAAAGA------GTCTATTCA-----GGTCTGGTCTGGCATTGTCTATTTTCGCCGTCTTCGATTTATATATGAATGGAATATACATGTCATAAAATAGATCGAAAATTTTAAA-------------AACTCAACTTCTCTATTT------ATATGAACTTAATTTGCATTTTTAAATTCGACTGAAACTAGTAATTCATTTT----GTCAAGAATA--TTT-----TTTTTTTATAAAATTTCATATTTTACTAATTCC------TTTAGTAAATCCTTTTATAATTTATTTATGT----CAAAGGATTAGTATATATAA-------TTTTTTTTTTT--------GAATTG---AAAAAAAATCCATTCAGTTCAAAACATAA-----TTGGTTAATG---------ATTTTAAATAAACGAACT-C----------AAAAAAAA--GAGTTCTTC-TTTTTTGAGGTTT-AGGC----------AATTCATAC------AAT---TTTTTT---------------TTGTCCTTCCTCTA-------TAAACTTTGTTCTAT--------------------GAATAAAAAGTTTTGTAATGCGTAAAA-------AATAATAATGCAAATTTTTAA-TTTT--------CTATATCGTCAG-----AAC-AAAAAAAG-----AAATAGAAGTTTTTACTAAAAATTTTATT-----------------------------------T-TAG-TATATTATGGGAACAATTTTTAGTT----------CTTGATTG------GAAATATTTGAAGTATTTG----AAA-AAATTAAGAATA----------GAAAAT---------------------------------------------------------------------------------------------------------------------------------------------------------------------------------------------------------------------------AGAATCAATTCAATGT---------------------AATATTTTTTAGAAAAAAAAAAA-CTGGAT-AAAAAAAATTT-AGGT---AAAAAAAAATTGTA-----TATTTGTATCGCTTACAATTTTAGCATT--------ATGTCTAAGTATTACACTCAAAAAATTGATCGAAATATTTGTATAGCTTTGTATTAATTGTTAAAGTTATTATTGTGTAAAGAATTTCTCTTACGATTTTAAAAACTTATTTAATTAAGTATTGTTCAATATTGGGGAAAGAGATTATATAATCTAACAA----------------------ATATATAATAATATA-------------------TTAAA-------ATAGAATAATAAAGTTATTATTTCTATCAAAATTTCTATTGT------ACCACAATTCAATAAATCTTTTCTAAA-TTTATAGATATTTTGATTAATATTATAGTCTCCGCATGGAATCC---TTTTTTTTATCACTTCAAATTAGTATAGGATTCCTT-----------ATAT-AAAAAATCCACCTAAACCTAAAG-AAGAT---------AAAAAAAAAGAT--------TAAGATAAGAAGAAAGAAACTTTTCAAATTG--------GGTTAAAAGGAGTA--GGGGTAGAGATATAT--TATATATGGTAATAAAAATTTAGGG-----AGATAATAGTTTAAGACAATT--------AAAAAAAAACGTTTTCAATTTTATCAACTACTTTCATAATTTGAATAAC-----TTA------TTCATTTT-GAATAAAGAATT-----TATTACTAGATTTTC------TATA-------------TTTATAGAATA------AAATATATAATCAAC-------TAAAAATGAAGAAAAAACTTTTTGTTTAGGGTCGGTGGGGA---TTCTTATTTTCCCCATCCCAAAAATGAA-AGAA-CAAACATGCTAAAACT------AAAATGAAAGGTAAAA-CCTTG---TTTATTC-TTTTTTCTTTGAACTTTCTTTCTGAAGTTCAG----TTTTTTCTTTTTCA--------AAAA------GGATCAG------TTTTTTTTTT-AGAATTTAGTAAACAAACTTCTTTTTAG-----TTTACATACCCT----------------------------------AAAAAAAAAAAAG-----AATTCAA----------------------TATAGATCCCATTAGAAAATAATAATCATTTGAAAATGAATTCTTT---------TTAATTTAACTAGCCTC-T---------------TT----------TTTGATTTA---------AAAGGGT--------TCAAATTATTACAATGTTTCTTTTTTT--------ATTTATTTTA-----TTTGTCGCACAAAAAAACTTTTTGAATTCCC------------------------------------------------------------------
	'B_ningmingensis'     CTCTACGTGCGAGTCGTTAAGACATAAACTTCTCC------TATTTTTTAAGAGTTAA-----------------------------AATGAATTGAATAGTTTTCTATTCATT----------ATTT---------------ATA--------------TTAATGAACTAAAGAACTAAATTAGATAGTTATATGAGTGAAATAAAACAGCTTATAGAAAAAAGAATTCGC-------AGTAAAAACATTCAGTCTCATTTTCTAGGTATAAGAGTTAAGCGGAAATAAACATAATAAAAAGAGAACTTTTATCCCAAGATTGGTTAATTAATTA-----TCCTGTCTTGACGCGGACTC-----AAAAAAAAAGATCAACCCTAGTGAATTTTCACTATTATTTGTATGTACTAG----TATACATCTATTACCATAATACGCGCGATTG--AAC----AAAAATGAGTGGATGGTTAGAAACACCAAAATATACAAAGGATTAGTAATAGAGATTTTCAAAATTATCCAAAAT-----AAGA-GAAGA----TAAACA-TTTTTTC------AAAATGGATAAT-------AAAAAAAGAATACTAA-TTGGGGCTTTAAATTCGTAGAAATGATTAAGCAGTACTCCCCACGATTCCGATCCAGAATACGCTTCTATCTACCCATTAACTAAATGACTATCCAAAACGAAATAA---TCCCTTATTTCATAAGTTCCCCCC------TTTTTTTCTGAGAAACAAGAATAGGAACG---------AAAAAAAAAAATAGAAAGAATACAAG-------TACAAAAAAA-GATATC-----TTTTTTTTTCTTTCTTATCTCCATGCTAT--TCCAATATTCATTTTCTTT------GCCATATC------------CAT------------------------AAAGGTAAAATTCGTGTCAGAATTGACGAAC------TAATGGAATGGTTATTTCGTTTTCGT------AATTAAAACCG--CTGGATTATTTGTATTTCT----AAAAAAAGTATTTTAGTGAAGAATTAAGTTATTACTCAACGAAGAAAAATTTAAA-TTTTTAACGAGGATGAGATCAATTCAGAAGTTA--TTTTTT---------TTTAT--------TTATT-------------------------------ATTTTCTTTTTTATTCAAAT-----AAAACTAAAACAGACAGAATTCCATTGATTTAATTTTGGAATACACGATAGATAGATTTGGATACTATACTATCCGACAAAACATACATATCAAGATAAATAATATCGACCAACTCCTTAAATTTTTTTATATCTTTTGAGGAGCCGTATGAAGTGAAAATCTCATGTACGGTTCTGTAATAGCGATGAGAACAGTA-ATGTTATTGCCGACTATAATTATCTAACAGTTCAAGTACAGTTGATATAGT---------------------------------------------------------------------------------------------------------------AAAAAAAA----------------------------------------------------------------------------TGATTCGTTACTATACTATTTATTTACTATACTATATATTATATAT--TTGTTC-TTTTCATTCGATTCCTTTCAT------AATCT-AAGGATTCTATGAAAATCCATTAAAATATATTATGAGAAACAAACATAAAAGAAAGAC------------------AAAAAGTATAATAATA-------------------------ATATAG------TATTATTGCAAAAAAGAATACAACAAGAAAAGA------GTCTATTCA-----GGTTTGGTCTGGCATTGTCTATTTTCGCCGTCTTCCGTTTATATATGAATGGAATATACATGTCATAAAATAGATCGAAAATTTTTAA-------------AACTCAACT----------------------------------------------------------------------------------------------------------------------------------TTTAGTAAATCCTTTTATAATTTATTTATGT----CAAAGGATTAGTATATATAA----------TTAATTTT--------TAATTG----AAAAAAATCCATTCAGTTCAAAAGAGAA-----TTGGTTAATG---------ATTTTTAATAAACGAACT-C----------AAAAAAAA--TAGTTCTTA-TTTTTTTGGGTTT-GGGC----------AATTCATAC------AAA--TTTTTTT--TTGGTATAATTATTTGTCCTTCCTCTA-------TAAACCTTGTTCTGT--------------------GAATAAAAAGTTTTGTAATGCGTAAAA-------AATAATAATGCAAATTTTTAA-TTTT--------CTATATCGTCAG-----AAC-AAAAAAAG-----AAATAGAAGTTTTTACTAAAAATTGCATT-----------------------------------T-TAG-TATATTATGGGAACAATTTTTAGTT----------CTTGATTG------GAAATATTTGAAGTATTTG----AAA-AAATTCAGAATAATTAAGAATAGAAAATTCTATTTAACTTTTACATATTTTAATTTGT------------------------------------------------------------------------------------------------------------------------------GGCTTTC-TCG-AATCAT----------------------------------------------------------------------------------AATAACTT-------------------------------------------------------------ATTTTGATTCAATCGTCGAGTTAGCATT--------ATGTCTAAGTATTACACTCAAAAAATTGATTGAAATATTTGTATAGCTTTGTATTAATTGTTAAAGTTATTATTGTGTAAAGAATTTCTCTTACGATTTTGAAAACTTATTTAATTAGGTATTGTTCAGTATTGGGGAAATAGATTATATAATCTAACAA----------------------ACATCTAATAATATA-------------------TTTAA-------ATATAATAATAAAGTTATTATTTCTATCAAAATTTCCATTGT------ACAAAAATTCAATAAATCTTTTCTAAA-TTTATAGATATTTTGATTAATATTCTAGTCTCCACATGGAATCC----TTTTTTTATCACTTCAAATTAGTATAGGATTCCTT-----------ATAT-AAAAAATCCACCTAAACCTAAAG-AAGAT---------AAAAAAAAAGAT--------TAAGATAAGAAGAAAGAAACTTTTCGAATTG--------GGTTAAAAGGAGTA--GGGATAGAGATATAT--TATATATGGTAATATAAATTTAGGG-----AGATAATAGTTTAAGACAATT--------AAAAAAAAAAGTTTTCAATTTTATCAACTAATTTCATAATTTTAAGAAC-----TTA------TTTATTTT-GAATAAAAAATT-----GATTAGTAGATTTTCTATATTTTTA-------------TTTATAGAATA------AAATTTATAATCAAA-------TAAAAATGAAGAAAAAACTTTTTGTTTAGGGTCGATGGGGA---AAATAAGAATCCCCATCCCAAAAATGAA-AGAA-CAAACATGCTAAAACG------ATAATTAAAGGTAAAA-CCTTG---TTTATTC-TTTTTTCTTTGAACTTTCTTTCTTAAGTTAAG----TTTTTTCTTTTTCA--------AAAAAAA-----ATCAG-----TTTTTTTTTTT-AGAATTTAGTAAACAAACTTCTTTTTAG-----TTTACATATCCT-------------------------------------AAAAAAAAAG-----AATTAAA----------------------TATAGATCCCATTAGGAAATAATAATCATTTAAAAATTAATTCTTT---------TTAATTTAACTAGTCTC-T---------------TT----------TTTGATTTA---------AAAGGGT--------TCAGATTATTAGAATGTTTCTTTTTTT--------ATTTATTTGA-----TTTGTCGCACAAAAAAACTTTTTGAATTCCCTGTAGAAAGCGATTTTGCTAATGAAAAAGCTTTCAACGCTGCCCAATACCCTTTGTTTTTCCAAA-
	'B_obovoidea'         ------GTGCGAGTCGTT-AGACATAAACTTCTGC------TATTTTTTAAGAGTTAA-----------------------------AATGAATTGAATAATTTTCTATTCATT----------ATTT---------------ATA--------------TTAATGAACTAAAGAACTAAATTAGATAGTTATATGAGTGCAATAAAACAGCTTATAGAAAAAAGAATTCGC-------AGTAAAAACATTGAGTCTCATTTTCTAGGTATAAGAGTTAAGCGGAAATAAACATAATAAAAAAAGAACTTTGATCCCAAGATTGGTTAATTAATTA-----TCCCGTCTTGACGCGGACTC-----AAAAAAAAAGATCAACCCTAGTGAATTTTCACTATTATTTGTATGTACTAG----TATACATCTATTACCATAATACGCGCGATTG--AAC----AAAAATGAGTGGATGGTTAGAAACACCAAAATATGCAAAGGATTAGTAATAGAGATTTTCAAAATTATCCAAAAT-----AAGA-G---------AAACA-TTTTTTC------AAAATGGATAAT-------AAAAAAAGAATACTAA-TTGGGGCTTTAAATTCGTAGAAATGATTAGGCAGTACTCCCCACGATTCCGATTCAGAATACGCTTCTATCTACCCATTAACTAAATGACTATCCCAAACGAAATAA---TCCCTTATTTCATAAGTTCCCCCC----CTTTTTTTTCTGAGAAACAAGAATAGGAACG-------AAAAAAAAAAAAAAAGAAAGAATACAAG-------TACAAAAAAA-GATAGC----TTTTTTTTTTCTTTCTTATCTCCATGCTAT--TCCAATATTCATTTTCTTT------GTCATATC------CATATTCAT------------------------AAAGGTAAAATTCTTGTCAGAATTGACGAACTAATAGTAATGGAATGGTTATTTCGTTTTCGT------AATTAAAACCG--CTGGATTAGTTGTATTTCT----AAAAAAAGTATTTTAGTGAAGAATTAAGTTATTACTCAACGAAGAAAAATTGTAA-TTTTTAAAGAGGATGAGATCAATTCAGAAGTCA----TTTT---------TTTAT--------TTATT-------------------------------ATTTTCTTTTTTATTCAAAT-----AAAACCAAAACAGACAGAATTCCATTGATTTAATTTTGGAATACACGATAGATCCATTTTGATACTATACTATCCGACAAAACATACATATCAAGATAAATAATATCGACCAACTCCTTAAATTTATTTATATCTTTTGAGGAGCCGTATGAAGTGAAAATCTCATGTACGGTTCTGTAATAGCGATGAGAACAGTA-ATGTTATTGGCGACTATAAT-----------------------------------------------------------------------TTTAAAATGAAAATAAGTTTTTCATTTCT-----ATAGTTGGATGTGAAAGACATATTT------TGCTTAAAAAAAAA----------------------------------------------------------------------------TTATTCGTTACTAGATTATTTATTTACTATAGTATATATTATAGAT--TTGTTC-TTTTCATTCGATTCCTTTCAT------AATCT-AAGGATTCTATGAAAATCCATTAAAATAGATTATGAGAAACAAACATAAAAGAAAGAC------------------AAAAAGTATAATACTA-------------------------ATATAG------TATTATTGCAAAAAAGAATACAACAAGAAAAGA------GTCTATTCG-----GGTCTGGTCTGGCATTGTCTATTTTCGCCGTCTTCGATTTATATATGAATGGAATATACATGTCATAAAATAGATCGAAAATTTTAAA-------------AACTCAACTTCTCTATTT------ATATGAACTTAATTTGCATTTTTTAATTTGACTGAAACTAGTAATTCATTTT----GTCAAGAATA----T-----TTTTTTTATAAAATTTCATATTTTACTAATTCC------TTTAGTAAATCCTTTTATAATTTATTTATGT----CAAAGGATTAGTATATATAA---------TTTTTTTTT--------GAATTG----AAAAAAATCCATTCAGTTCAAAACATAA-----TTGTTTAATG---------ATTTTAAATAAACGAACT-C----------AAAAAAAA--GAGTTCTTA-TTTTTTGAGGTTT-AGGC----------AATTCATAC------AAA---TTTTTT--TTGGTATAATTATTTGTCCTTCCTCTA-------TAAACCTTGTTCTAT--------------------GAATAAAAAGTTTTGGAATGCGTAAAA-------AATAATAATGCAAATTTTTAA-TTTT--------CTATATCGTCAG-----AAC-AAAAAAAG-----AAATAGAAGTTTTTACTAAAAATTGCATT-----------------------------------T-TAG-TATATTATGGGAACAATTTGAAGTT----------CTTGATTG------GAAATATTTGAAGTATTTG----AAA-AAATTAAGAATAATTAAGAATAGAAAATTCTATTTAACTTTTACATATTTTAATTTGTTATTAACTGACCCTTTTCAAAAGA--AAAAAAAAAAG-TTCGTGAA--TCAGAAATAATAAATT------AG------TAA-ATA---------------------------------------------TTC-TCGAAATCATAATAACTTATTTTGATTCAATCGTCGAGATTGA-----------AAGAATCAATTCAATGT---------------------AATATTTTTTAGAAAATAAAAAA-CTGGAT-AAAAAAAATTT-AAGT----AAAAAAAATTGTA-----TATTTGTATCGCTTACAATTTTAGCATT--------ATGTCTAAGTATTACACTCAAAAAATTGATCGAAATATTTGTATAGCTTTGTATTAATTGTTAAAGTTATTATTGTGTAAAGAATTTCTCTTACGATTTTCAAAACTTATTTAATTAGGTATTGTTCAGTATTGGGGAAAGAGATTATATAATCTAACAA----------------------ATATATAATAATATA-------------------TTAAA-------ATAGAATAATAAAGTTATTATTTCTATCAAAATTTCCATTGT------ACCACAATTCAATAAATCTTTTCTAAA-TTTATAGATATTTTGATTAATATTCTAGTCTCCGCATCGAATCC---TTTTTTTTATCACTTCAAATTAGTATAGGATTCCTT-----------ATAT-AAAAAATCCACCTAAACCTAAAG-AAGAT---------AAAAAAAAAGAT--------TAAGATAAGAAGAAAGAAACTTTTCAAATTG--------GATTAAAAGGAGTA--GGGGTAGAGATATAT--TATATATGGTAATAAAAATTTAGGG-----AGATAATAGTTTAAGACAATT--------AAAAAAAAAAGTTTTCAATTTTATCAACTACTTTCATAATTTGAATAAC-----TTA------TTCATTTT-GAATAAAGAATT-----TATTACTAGATTTTC------TATA-------------TTTATAGAATA------AAATATAGAATCAAC-------TAAAAATGAAGAAAAAACTTTTTGTTTAGGGTCGATGGGGA---TTCTTATTTTCCCC?TCCCAAAAATGAA-AGAA-CAAACATGCTAAAACT------AAAATGAAAGGTAAAA-CCTTG---TTTATTA-TTTTTTCTTTGAACTTTCTTTCTGAAGTTCAG----TTTTTTCTTTTTCA--------AAAA------GGATCTG------TTTTTTTTTT-AGAATTTAGTAAACAAACTTATTTTTAG-----TTTACATACCCT-----------------------------------AAAAAAAAAAAG-----AATTCAA----------------------TATAGATCCCATTAGGAAATAATAATCATTTGAAAATTAATTCTTT---------TTAATTTAACTAGTCTC-T---------------TT----------TTTGATTTA---------AAAGGGT--------TCAGATTATTACAATCTTTCTTTTTTT--------ATTTA-----------------------------------------------------------------------------------------------------------
	'B_palmata'           ------GTGCGAGTCGTTAAGACATAAACTTCTGC------CATTTTTTAAGAGTTAA-----------------------------AATGAATTGAATAATTTTCTATTCATT----------ATTT---------------ATA--------------TTAATGAACTAAAGAACTAAATTAGATAGTTATATGAGTGCAATAAAACAGCTTATAGAAAAAAGAATTCGC-------AGTAAAAACATTGAGTCTCATTTTCTAGGTATAAGAGTTAAGCGGAAATAAACATAATAAAAAAAGAACTTTGATCCCAAGATTGGTTAATTAATTA-----TCCCGTCTTGACGCGGATTC-----AAAAAAAAAGATCAACCCTAGTGAATTTTCACTATTATTTGTATGTACTAG----TATACATCTATTACCATAATACGCGCGATTG--AAC----AAAAATGAGTGGATGGTTAGAAACACCAAAATATGCAAAGGATTAGTAATAGAGATTTTTAAAATTATCCAAAAT-----AAGA-G---------AAACA-TTTTTTC------AAAATGGATAAT-------AAAAAAAGAATACTAA-TTGGGGCTTTAAATTCGTAGAAATGATTAGGCAGTACTCCCCACGATTCCGATTCAGAATACGCTTCTATCTACCCATTAACTAAATGACTATCCAAAACGAAATAA---TCCCTTATTTCATAAGTTCCCCCCCCTTTTTTTTTTTCTGAGAAACAAGAATAGGAACG-----------AAAAAAAAAAAGAAAGAATACAAG-------TACAAAAAAA-GATAGC-----TTTTTTTTTCTTTCTTATCTCCATGCTAT--TCCAATATTCATTTTCTTT------GTCATATC------CATATTCAT------------------------AAAGGTAAAATTCGTGTCAGAATTGACGAACTAATGGTAATGGAATGGTTATTTCGTTTTCGT------AATTAAAACCG--CTGGATTAGTTGTATTTCT----AACAAAAGTATTTTAGTGAAGAATTAAGTTATTACTCAACGAAGAAAAATTTTAA-TTTTTAAAGAGGATGAGATCAATTCAGAAGTCA----TTTT---------TTTAT--------TTATT-------------------------------ATTTTCTTTTTTATTCAAAT-----AAAACTAAAACAGACAGAATTCCATTGATTTAATTTTGGAATACACGATAGATCAATTTGGATACTATACTATCCGACAAAACATACATATCAAGATAAATAATATCGACCAACTCCTTAAATTTATTTATATCTTTTGAGGAGCCGTATGAAGTGAAAATCTCATGTACGGTTCTGTAATAGCGATGAGAACAGTA-ATGTTATTGGCGACTATAAT-----------------------------------------------------------------------TTTAAAATGAAAATAAGTTATTCATTTCT-----ATAGTTGGATGTGAAAGACATATTT------TGCTTAAAAAAAAA----------------------------------------------------------------------------TTATTCGTTACTAGACTATTTATTTACTATAGTATATATTATAGAT--TTGTTC-TTTTCATTCGATTCCTTTCAT------AATCT-AAGGATTCTATGAAAATCCATTAAAATAGATTATGAGAAACAAACATAAAAGAAAGAC------------------AAAAAGTATAATAATA-------------------------ATATAG------TATTATTGCAAAAACGAATACAACAAGAAAAGA------GTCTATTCG-----GGTCTGGTCTGGCATTGTCTATTTTCGCCGTCTTCGATTTATATATGAATGGAATATACATGTCATAAAATAGATCGAAAATTTTAAA-------------AACTCAACTTCTCTATTT------ATATGAACTTAATTTGCATTTTTGAATTCGACTGAAACTAGTAATTCATTTT----GTCAAGAATATTTTT-----TTTTTTTATAAAATTTCATATTTTACTAATTCC------TTTAGTAAATCCTTTTATAATTTATTTATGT----CAAAGGATTAGTATATATAA-------TTTTTTTTTTT--------GAATTG--AAAAAAAAAATCCTTCAGTTCAAAACATAA-----TTGGTTAATG---------ATTTTAAATAAACGAACT-C----------AAAAAAAA--GAGTTCTTA-TTTTTTGAGGTTT-AGGC----------AATTCATAC------AAATTTTTTTTT--TTGGTATAATTATTTGTCCTTCCTCTA-------TAAACCTTGTTCTAT--------------------GAATAAAAAGTTTTGTAATGCGTAAAA-------AATAATAATGCAAATTTTTAA-TTTT--------CTATATCGTCAG-----AAC-AAAAAAAG-----AAATAGAAGTTTTTACTAAAAATTGCATT-----------------------------------T-TAG-TATATTATGGGAACAATTTTAAGTT----------CTTGATTG------GAAATATTTGAAGTATTTG----AAA-AAATTAAGAATAATTAAGAATAGAAAATTCTATTTCACTTTTACATATTTTTATTTGTTATTAACTGACCCTTTTCAAAAGA--AAAAAAAAAAG-TTCGTGAA--TCAGAAATAATAAATT------AG------TAA-ATA---------------------------------------------TTCTTCGAAATCATAATAACTTATTTTGATTCAATCGTCGAGATTGA-----------AAGAATCAATTCAATGT---------------------AATATTTTTTAGAAAATAAAAAA-CTGGAT-AAAAAAAATTT-AAGT---AAAAAAAAATTGTA-----TATTTGTATCGCTTACAATTTTAGCATT--------ATGTCTAAGTATTACACTCAAAAAATTGATCGAAATATTTGTATAGCTTTGTATTAATTGTTAAAGTTATTATTGTGTAAAGAATTTCTCTTACGATTTTAAAAACTTATTTAATTAGGTATTGTTCAATATTGGGGAAAGAGATTATATAATCTAACAA----------------------ATATATAATAATATA-------------------TTAAA-------ATAGAATAATAAAGTTATTATTTCTATCAAAATTTCCATTAT------ACCACAATTCAATAAATCTTTTCTAAA-TTTATAGATATTTTGATTAATATTCTAGTCTCCGCATGGAATCC-TTTTTTTTTTATCACTTCAAATTAGTATAGGATTCCTT-----------ATAT-AAAAAATCCACCTAAACCTAAAG-AAGAT----------AAAAAAAAGAT--------TAAGATAAGAAGAAAGAAACTTTTCAAATTG--------GGTTAAAAGGAGTA--GGGGTAGAGATATAT--TATATATGATAATAAAAATTTAGGG-----AGATAATAGTTTAAGACAATT--------AAAAAAAAAAGTTTTCAATTTTATCAACTACTTTCATAATTTGAATAAC-----TTA------TTCATTTT-GAATAAAGAATT-----TATTACTAGATTTTC------TATA-------------TTTATAGAATA------AAATATATAATCAAC-------TAAAAATGACGAAAAAACTTTTTGTTTAGGGTCGATGGGGA---TTCTTATTTTCCCCATCCCAAAAATGAA-AGAA-CAAACATGCTAAAAAT------AAAATGAAAGGTAAAA-CCTTG---TTTATTC-TTTTTTCTTTGAACTTTCTTTCTGAAGTTCAG----TTTTTTCTTTTTCA--------AAAA------GGATCCG------TTTTTTTTTT-AGAATTTAGTAAACAAACTTCTTTTTAG-----TTTACATACCCTAAAAA-----------------------------AAAAAAAAAAAAG-----AATTCAA----------------------TATAGATCCCATTAGGAAATAATAATCATTTGAAAATTAATTCTTT---------TTAATTTAACTAGTCTC-T---------------TT----------TTTGATTTA---------AAAGGGT--------TCAGATTATTA-AATGTTTCTTTTTTT--------ATTTA-----------------------------------------------------------------------------------------------------------
	'B_pavonina'          ------GTGCGAGTCGTTAAGATATAAACTTCTGC------TATTTTTTAAGAGTTAA-----------------------------AATGAATTGAATAATTTTCTATTCATT----------ATTT---------------ATA--------------TTAATGAACTAAAGAACTAAATTAGATAGTTATATGAGTGCAATAAAACAGCTTATAGAAAAAAGAATTCGC-------AGTAAAAACATTGAGTCTCATTTTCTAGGTATAAGAGTTAAGCGGAAATAAACATAATAAAAAAAGAACTTTGATCCCAAGATTGGTTAATTAATTA-----TCCCGTCTTGACGCGGACTC-----AAAAAAAAAGATCAACCCTAGTGAATTTTCACTATTATTTGTATGTACTAG----TATACATCTATTACCATAATACGCGCGATTG--AAC----AAAAATGAGTGGATGGTTAGAAACACCAAAATATGCAAAGGATTAGTAATAGAGATTTTCAAAATTATCCAAAAT-----AAGA-G---------AAACA-TTTTTTC------AAAATGGATAAT-------AAAAAAAGAATACTAA-TTGGGGCTTTAAATTCGTAGAAATGATTAGGCAGTACTCCCCACGATTCCGATTCAGAATACGCTTCTATCTACCCATTAACGAAATGACTATCCAAAACGAAATAA---TCCCTTATTTCATAAGTTCCCCCC----TTTTTTTTTCTGAGAAACAAGAATAGGAACG-----------AAAAAAAAAAAGAAAGAATACAAG-------TACAAAAAAA-GATAGC------TTTTTTTT-TTTCTTATCTCCATGCTAT--TCCAATATTCATTTTCTTT------GTCATATC------CATATTTAT------------------------AAAGGTAAAATTCGTGTCAGAATTGACGAACTAATGGTAATGGAATGGTTATTTCGTTTTCGT------AATTAAAACCG--CTGGATTAGTTGTATTTCT----AAAAAAAGTATTTTAGTGAAGAATTAAGTTATTACTCAACGAAGAAAAATTAAAA-TTTTTAAAGAGGATGAGATCAATTCAGAAGTCA----TTTT---------TTTAT--------TTATT-------------------------------ATTTTCTTTTTTATTCAAAT-----AAAACTAAAACAGACAGAATTCCATTGATTTAATTTTGGAATACACGATAGATCCATTTTGATACTATACTATCCGACAAAACATACATATCAAGATAAATAATATCGACCAACTCCTTAAATTTATTTATATCTTTTGAGGAGCCGTATGAAGTGAAAATCTCATGTCCGGTTCTGTAATAGCGATGAGAACAGTA-ATGTTATTGGCGACTATAAT-----------------------------------------------------------------------TTTAAAATGAAAATAAGTTATTCATTTCT-----ATAGTTGGATGTGAAAGACATATTT------TGCTTAAAAAAAAA----------------------------------------------------------------------------TTATTCGTTACTAGACTATTTATTTACTATAGTATATATTATATAT--TTGTTC-TTTTCATTCGATTCCTTTCAT------AATCT-AAGGATTCTATGAAAATCCATTAAAATATATTATGAGAAACAAACATAAAAGAAAGAC------------------AAAAAGTATAATACTA-------------------------ATATAG------TATTATTGCAAAAAAGAATACAACAAGAAAAGA------GTCTATTCGGGTCTGGTCTGGTCTGGCATTGTCTATTTTCGCCGTCTTCGATTTATATATGAATCGAATATACATGTCATAAAATAGATCGAAAATTTTAAA-------------AACTCAACTTCTCTATTT------ATATGAACTTAATTTTCATTTTTTAATTCGACTGAAACTAGTAATTCATTTT----GTCAAGAATA----T-----TTTTTTTAT-AAAATTCATATTTTACTAATTCC------TTTAGTAAATCCTTTTATAATTTATTTATGT----CAAAGGATTAGTATATATAAT-TTTTTTTTTTTTTTTT-------TGAATTG-----AAAAAATCCATTCAGTTCAAAACATAA-----TTGGTTAATG---------ATTTAAAATAAACGAACT-C----------AAAAAAAA--GAGTTCTTA-TTTTTTGAGGTTT-AGGC----------AATTCATAC------AAA--TTTTTTT--TTGGTATAATTATTTGTCCTTCCTCTA-------TAAACCTTGTTCTAT--------------------GAATAAAAAGTTTTGTAATGTGTAAAA-------AATAATAATGCAAATTTTTAA-TTTT--------CTATATCGTCAG-----AAC-AAAAAAAG-----AAATAGAAGTTTTTACTAAAAATTGCATT-----------------------------------T-TAG-TATATTATGGGAACAATTTTAAGTT----------CTTGATTG------GAAATATTTGAAGTATTTG----AAA-AAATTTAGAATAATTAAGAATAGAAAATTCTATTTCACTTTTACATATTTTAATTTGTTATTAACTGACCCTTTTCAAAAG------AAAAAAAG-TTCGTGAA--TCAGAAATAATAAATT------AG------TAA-ATA---------------------------------------------TTCTTCGAAATCATAATAACTTATTTTGATTCAATCGTCGAGATTGA-----------AAGAATCAATTCAATGT---------------------AATATTTTTTAGAAAATAACAAA-CTGGAT-AAAAAAAATTT-AAGTCAAAAAAAAAAATTGTA-----TATTTGTATCGCTTACAATTTTAGCATT--------ATGTCTAAGTATTACACTCAAAAAATTGATCGAAATGTTTGTATAGCTTTGTATTAACTGTTAAAGTTATTATTGTGTAAAGAATTTCTCTTACGATTTTAAAAACTTATTTAATTAGGTATTGTTCAGTATTGGGGAAAGAGATTATATAATCTAACAA----------------------ATATATAATAATATA-------------------TTAAA-------ATAGAATAATAAAGTTATGATTTCTATCAAAATTTCCATTGT------ACCATAATTCAATAAATCTTTTCTAAA-TTTATAGATATTTTGATTAATATTCTAGTCTACGCATGGAATCC----TTTTTTTATCACTTCAAATTAGTATAGGATTCCTT-----------ATAT-AAAAAATCCACCTAAACCTAAAG-AAGAT----------AAAAAAAAGAT--------TAAGATAAGAAGAAAGAAACTTTTCAAATTG--------GGTTAAAAGGAGTA--GGGGTAGAGATATAT--TATATATGGTAATAAAAATTTAGGG-----AGATAATAGTTTAAGACAATT-----------AAAAAAAGTTTTCAATTTTATCAACTACTTTCATAATTTGAATAAC-----TTA------TTCATTTT-GAATAAAGAATT-----TATTACTAGATTTTG------TATA-------------TTTATAGAATA------AAATATATGATCAAC-------TAAAAATGAAGAAAAAACTTTTTGTTTAGGGTCGATGGGGA---TTCTTATTTTCCCCATCCCAAAAATGAA-AGAA-CAAACATGCTAAAACT------AAAATGAAAGGTAAAA-CCTTG---TTTATTC-ATTTTTCTTTGAACTTTCTTTCTGAAGTTCAG----TTTTTTCTTTTTCA--------AAAA------GGATCCG----TTTTTTTTTTTT-AGAATTTAGTAAACAAACTTCTTTTTAG-----TTTACATACCCT------------------------------------AAAAAAAAAAG-----AATTCAA----------------------TATAGATCCCATTAGGAAATAATAATCATTTGAAAATTAATTCTTT---------TAAATTTAACTAGTCTC-T---------------TT----------TTTGATTTA---------AAAGGGT--------TCAGATTATTACAATGTTTCTTTTTTT--------ATTTA-----------------------------------------------------------------------------------------------------------
	'B_pedatifida'        ---------------------------------------------TTTTAAGAGTTAA-----------------------------AATGAATTGAATAATTTTCTATTCATT----------ATTT---------------ATA--------------TTAATGAACTAAAGAACGAAATTAGATAGTTATATGAGTGCAATAAAACAGCTTATAGAAAAAAGAATTCGC-------AGTAAAAACATTGAGTCTCATTTTCTAGGTATAAGAGTTAAGCGGAAATAAACATAATAAAAAAAGAACTTTGATCCCAAGATTGGTTAATTAATTA-----TCCCGTCTTGACGCGGACTC----AAAAAAAAAAGATCAACCCTAGTGAATTTTCACTATTATTTGTATGTACTAG----TATACATCTATTACCATAATACGCGCGATTG--AAC----AAAAATGAGTGGATGGTTAGAAACACCAAAATATGCAAAGGATTAGTAATAGAGATTTTCAAAATTATCCAAAAT-----AAGA-G---------AAACA-TTTTTTC------AAAATGGATAAT-------AAAAAAAGAATACTAA-TTGGGGCTTTAAATTCGTAGAAATGATTAGGCAGTACTCCCCACGATTCCGATTCAGAATACGCTTCTATCTACCCATTAACTAAATGACTATCCAAAACGAAATAA---TCCCTTATTTCATAAGTTCCCCCC------TTTTTTTCTGAGAAACAAGAATAGGAACA--------AAAAAAAAAAAAAAGAAAGAATACAAG-------TACAAAAAAA-GATAGC---TTTTTTTTTTTCTTTCTTATCTCCATGCTAT--TCCAATATTCATTTTCTTT------GTCATATCCATATTCATATTCAT------------------------AAAGGTAAAATTCGTGTCAGAATTGACGAACTAATGGTAATGGAATGGTTATTTCGTTTTCGT------AATTAAAACCG--CTGGATTAGTTGTATTTCT----AAAAAAAGTATTTTAGTGAAGAATTAAGTTATTACTCAACGAAGAAAAATTTTCA-TTTTTAAAGAGGATGAGATCAATTCAGAAGTCA----TTTT---------TTTAT--------TTATT-------------------------------ATTTTCTTTTTTATTCAAAT-----AAAACTAAAACAGACAGAATTCCATTGATTTAATTTTGGAATACACGATAGATCCATTTTGATACTATACTATCCGACAAAACATACATATCAAGAGAAATAATATCGACCAACTCCTTA---------------------------------------------------------------------------------------------------------------------------------------------------------------------------------------------------------------------------------------------------------------------------------------------------------------------------------------------------------------TATAGTATATATTATAGAT--TTGTTC-TTTTCATTCGATTCCTTTCAT------AATCT-AAGGATTCTATGAAAATCCATTAAAATAGATTATGAGAAACAAACATAAAAGAAAGAC------------------AAAAAGTATAATACTA-------------------------ATATAG------TATTATTGCAAAAAAGAATACAACAAGAAAAGA------GTCTATTCG-----GGTATGGTCTGGCATTGTCTATTTTCGCCGTCTTCGATTTATATATGAATGGAATATACATGTCATAAAATAGATCGAAAATTTTAAA-------------AACTCAACTTCTCTATTT------ATATGAACTTAATTTGCATTTTTTAATTTGACTGAAACTAGTAATTCATTTT----GTCAAGAATA--TTT-----TTTTTTTATAAAATTTCATATTTTACTAATTCC------TTTAGTAAATCCTTTTATAATTTATTTATGT----CAAAGGATTAGTATATATAA------TTTTTTTTTTTT-------TGAATTG---AAAAAAAATCCATTCAGTTCAAAACATAA-----TTGGTTAATG---------ATTTTAAATAAACGAACT-C---------AAAAAAAAA--GAGTTCTTA-TTTTTTGAGGTTT-AGGC----------AATTCATAC------AAA---TTATTT--TTGGTATAATTATTTGTCCTTCCTCTA-------TAAACCTTGTTCTAT--------------------GAATAAAAAGTTTTGTAATGCGTAAAA-------AATAATAATGCAAATTTTTAA-TTTT--------CTATATCGTCAG-----AAC-AAAAAAAG-----AAATAGAAGTTTTTACTAAAAATTGCATT-----------------------------------T-TAG-TATATTATGGGAACAATTTTCAGTT----------CTTGATTG------GAAATATTTGAAGTATTTG----AAA-AAATTAAGAATAATTAAGAATAGAA------------------------------------------------------------------------------------------------------------------------------------------------------------------------------------------------------------------------------AGAATGAATTCAATGT---------------------AATATTTTTTAGAAAATAAAAAA-CTGGAT-AAAAAAAATTT-AAGT---AAAAAAAAATTGTA-----TATTTGTATCGCTTACAATTTTAGCATT--------ATGTCTAAGTATTACACTCAAAAAATTGATCGAAATATTTGTATAGCTTTGTATTAATTGTTAAAGTTATTATTGTGTAAAGAGTTTCTCTTACGATTTTAAAAACTTATTTAATTAGGTATTGTTCAGTATTGGGGAAAGAGATTATATAATCTAACAA----------------------ATATATAATAATATA-------------------TTAAA-------ATAGAATAATAAAGTTATTATTTCTATCAAAATTTCCATTGT------ACCACAATTCAATAAATCTTTTCGAAA-TTTATAGATATTTTGATTAATATTCTAGTCTCCGCATGGAATCC---TTTTTTTTATCACTTCAAATTAGTATAGGATTCCTT-----------ATAT-AAAAAATCCACCTAAACCTAAAG-AAGAT----------AAAAAAAAGAT--------TAAGATAAGAAGAAAGAAACTTTTCAAATTG--------GGTTAAAAGGAGTA--GGGGTAGAGATATAT--TATATATGGTAATATAAATTTAGGG-----AGATAATAGTTTAAGACAATT-------AAAAAAAAAAAGTTTTCAATTTTATCAACTACTTTCATAATTTGAATAAC-----TTA------TTCATTTTGGAATAAAGAATT-----TATTACTAGATTTTT-----CTATA-------------TTTATAGAATA------AAATATATAATCAAC-------TAAAAATGAAGAAAAAACTTTTTGTTTAGGGTTGATGGGGGAATTCTTTATTTTCCCCATCCCAAAAATGAAGAGAACCAAACATGCTAAAACT------AAAATGAAAGGTAAAA-CTTTGGTTTATTTCT-TTTTTTCTTTAAACTTTCTTTCTGAAGTTCAG----TTTTTTTTTTTTCA--------AAAA------GGGTCCG------TTTTTTTTTT-TGAATTTAGTAAACAAAATTCTTTTGAG-----TTTACATTCCCT-AAAA-----------------------------AAAAAAAAAAAAG-----AATTCAA----------------------TATAGATCCCATTAGGAAATAATAATCATTTGAAAATTAATTCTTT---------TTAATTTAACTAGTCTC-T---------------TT----------TTTGATTTA---------AAAGGGT--------TCAGATTATTACAATGTTTCTTTTTTT--------ATTTATTTGA-----TTTCTCGCACAAAAAAACTTTTTGAATTCCC------------------------------------------------------------------
	'B_perakensis'        ---------------------------------------------TTGTAAGAGTTAA-----------------------------AATGAATTGAATAATTTTCTATTCATT----------ATTT---------------ATA--------------TTAATGAACTAAAGAACTAAATTAGATAGTTATATGAGTGCAATAAAACAGCTTATAGAAAAAAGAATTCGC-------AGTAAAAACATTGAGTCTCATTTTCTAGGTATAAGAGTTAAGCGGAAATAAACATAATAAAAAAAGAACTTTGATCCCAAGATTGGTTAATTAATTA-----TCCCGTCTTGACGCGGACTC-----AAAAAAAAAGATCAACCCTAGTGAATTTTCACTATTATTTGTATGTACTAG----TATACATCTATTACCATAATACGCGCGATTG--AAC----AAAAATGAGTGGATGGTTAGAAACACCAAAATATGCAAAGGATTAGTAATAGAGATTTTTAAAATTATCCAAAAT-----AAGA-G---------AAACA-TTTTTTC------AAAATGGATAAT-------AAAAAAAGAATACTAA-TTGGGGCTTTAAATTCGTAGAAATGATTAGGCAGTACTCCCCACGATTCCGATTCAGAATACGCTTCTATCTACCCATTAACTAAATGACTATCCAAAACGAAATAA---TCCCTTATTTCATAAGTTCCCCCC-----TTTTTTTTCTGAGAAACAAGAATAGGAACG-----------AAAAAAAAAAAGAAAGAATACAAG-------TACAAAAAAA-GATAGC-----TTTTTTTTTCTTTCTTATCTCCATGCTAT--TCCAATATTCATTTTCTTT------GTCATATC------CATATTCAT------------------------AAAGGTAAAATTCGTGTCAGAATTGACGAACTAATGGTAATGGAATGGTTATTTCGTTTTCGT------AATTAAAACCG--CTGGATTAGTTGTATTTCT----AACAAAAGTATTTTAGTGAAGAATTAAGTTATTACTCAACGAAGAAAAATTTTAA-TTTTTAAAGAGGATGAGATCAATTCAGAAGTCA----TTTT---------TTTAT--------TTATT-------------------------------ATTTTCTTTTTTATTCAAAT-----AAAACTAAAACAGACAGAATTCCATTGATTTAATTTTGGAATACACGATAGATCAATTTGGATACTATACTATCCGACAAAACATACATATCAAGATAAATAATATCGACCAACTCCTTAAATTTATTTATATCTTTTGAGGAGCCGTA-------------------------------------------------------------------------------------------------------------------------------------------------------------------------------------------------------------------------------------------------------------------------------------------------------------------------TTTATTTACTATAGTATATATT-TAGAT--TTGTTC--TTTCATTCGATTCCTTTCAT------AATCTAAAGGATTCTATGAAAATCCATTAAAATAGATTATGAGAAACAAACATAAAAGAAAGAC------------------AAAAAGTATAATACTA-------------------------ATATAG------TATTATTGCAAAAACGAATACAACAAGAAAAGA------GTCTATTCG-----GGTCTGGTCTGGCATTGTCTATTTTCGCCGTCTTCGATTTATATATGAATGGAATATACATGTCATAAAATAGATCGAAAATTTTAAA-------------AACTCAACTTCTCTATTT------ATATGAACTTAATTTGCATTTTTTAATTCGACTGAAACTAGTAATTCATTTT----GTCAAGAATA---TT-----TTTTTTTATAAAATTTCATATTTTACTAATTCC------TTTAGTAAATCCTTTTATAATTTATTTATGT----CAAAGGATTAGTATATATAA-------TTTTTTTTTTT--------GAATTG--AAAAAAAAATCCATTCAGTTCAAAACATAA-----TTGGTTAATG---------ATTTTAAATAAACGAACT-C----------AAAAAAAA--GAGTTCTTA-TTTTTTGAGGTTT-AGGC----------AATTCATAC------AAATTTTTTTTT--TTGGTATAATTATTTGTCCTTTCTCTA-------TAAACCTTGTTCTAT--------------------GAATAAAAAGTTTTGTAATGCGTAAAA-------AATAATAATGCAAATTTTTAA-TTTT--------CTATATCGTCAG-----AAC-AAAAAAAG-----AAATAGAAGTTTTTACTAAAAATTGCATT-----------------------------------T-TAG-TATATTATGGGAACAATTTTAAGTT----------CTTGATTG------GAAATATTTGAAGTATTTG----AAA-AAATTAAGAATAATTAAGAATAGAAAAT---------------------------------------------------------------------------------------------------------------------------------------------------------------------------------------------------------------------------AGAATCAATTCAATGT---------------------AATATTTTTTAGAAAATAAAAAA-CTGGATAAAAAAAAATTT-AAGT---AAAAAAAAATTGTA-----TATTTGTATCGCTTACAATTTTAGCATT--------ATGTCTAAGTATTACACTCAAAAAATTGATCGAAATATTTGTATAGCTTTGTATTAATTGTTAAAGTTATTATTGTGTAAAGAATTTCTCTTACGATTTTAAAAACTTATTTAATTAGGTATTGTTCAATATTGGGGAAAGAGATTATATAATCTAACAA----------------------ATATATAATAATATA-------------------TTAAA-------ATAGAATAATAAAGTTATTATTTCTATCAAAATTTCCATTGT------ACCACAATTCAATAAATCTTTTCTAAA-TTTATAGATATTTTGATTAATATTCTAGTCTCCGCATGGAATCC--TTTTTTTTTATCACTTCAAATTAGTATAGGATTCCTT-----------ATAT-AAAAAATCCACCTAAACCTAAAG-AAGAT----------AAAAAAAAGAT--------TAAGATAAGAAGAAAGAAACTTTTCAAATTG--------GGTTAAAAGGAGTA--GGGGTAGAGATATAT--TATATATGATAATAAAAATTTAGGG-----AGATAATAGTTTAAGACAATT---------AAAAAAAAAGTTTTCAATTTTATCAACTACTTTCATAATTTGAATAAC-----TTA------TTCATTTT-GAATAAAGAATT-----TATTACTAGATTTTC------TATA-------------TTTATAGAATA------AAATATATAATCAAC-------TAAAAATGACGAAAAAACTTTTTGTTTAGGGTCGATGGGGA---TTCTTATTTTCCCCATCCCAAAAATGAA-AGAA-CAAACATGCTAAAAAT------AAAATGAAAGGTAAAA-CCTTG---TTTATTCTTTTTTTCTTTGAACTTTCTTTCTGAAGTTCAG---TTTTTTTC-TTTTCA--------AAAA------GGATCCG------TTTTTTTTTT-TGAATTTAGTAAACAAACTTCTTTTTAG-----TTTACATACCCTAAAAA-----------------------------AAAAAAAAAAAAG-----AATTCAA----------------------TATAGATCCCATTAGGAAATAATAATCATTTGAAAATTAATTCTTT---------TTAATTTAACTAGTCTC-T---------------TT----------TTTGATTTA---------AAAGGGT--------TCAGATTATTACAATGTTTCTTTTTTT--------ATTTATTTGA-----TTTGTCGCACAAAAAAACTTTTTGAATTCCC------------------------------------------------------------------
	'B_picta'             ---------------------------------------------TTTTAAGAGTTAA--------------------------------------------------------------------------------------------------------AATGAACTAAAGAACTAAATTAGATAGTTAGATGGGTGAAATAAAACAGCTTATAGAAAAAAGAATTCGC-------AGTAAAAACATTGAGTCTCATTTTCTAGGTATAAGAGTTAAGCGGAAATAAACATAATAAAAAGAGAACTTTGATCCCAAGATTGGTTAATTAATTA-----TCCCGTCTTGACGCGGACTC----AACAAAAAAAGATTAACCCTAGTGAA-TTTCACTATTATTTGTATGTACTAG----TATACATCTATTACCATAATACGCGCGATTG--AAT----AAAAATGAGTGGATGGTTAGAAACACCAAAATATGCAAAGGATTAGTAATAGAGATTTTCAAAATTATCCAAAAT-----AAGA-G---------AAACA-TTTTGTC------AAAATGGATAAT------AAAAAAAAGAATACTAA-TTGGGGCTTTAAATTCGTAGAAATGATTAGGCAGTACTCCCCACGATTCCGATTCAGAATACGCTTCTATCTACCCATTAACTAAATGACTATCCAAAACGAAATAA---TCCCTTATTTCATAAGTTCCCCCC-------TTTTTTCTGAGAAACAAGAATAGGAACG-----------AAAAAAAAATAGAAAGAATACAAG-------TACAAAAAAA-GATAGC------TTTTTTTTCTTTCTTATCTCCATGCTATTCTCCAATATTCATTTTCTTT------GACATATC------CATATTCAT------------------------AAAGGTAAAATTCGTGTCAGAATTGACGAACTAATGGTAATGGAATGGTTATTTCGTTTTCGT------AATTAAAAGCG--CTGGATTAGTTGTATTTCT----AAAAAAAGTATTTTAGTGAAGAATTAAGTTATTACTCAACGAAGAAAAATTAAAC-TTTTTAAAGAGGATGAGATCAATTCAGAAGTCA----TTTT---------TTTAT--------TTATT-------------------------------ATTTTTTTTTTTATTCAAAT-----AAAACTAAAACAGACAGAATTCCATTGATTTAATTTTGGAATACACGATAGATCTATTTTGATACTATACTATCCGACAAAACATACATATCAAGATAAATAATATCGACCAACTCCTTAAA-TTATTTATATCTTTTGAGGAGCTGTA-------------------------------------------------------------------------------------------------------------------------------------------------------------------------------------------------------------------------------------------------------------------------------------------------------------------------TTTATTTACTATAGTATATATTATAGAT--TTGTTC-TTTTCATTCGATTCCTTTCAT------AATCT-AAGGATTCTATGAAAATCTATTCAAATAGATTATGAGAAACAAACATAAAAGAAAGAC------------------AAAAAGTATAATACTA-------------------------ATATAG------TATTATTGCAAAAAAGAATACAATAAGAAAAGA------GTTTATTCG-----GGTCTGGTCTGGCATTGTCTATTTTCGCCGTCTTCAATTTCTATATGAATGGAATATACATGTCATAAAATAGATCGAAAACTTTAAA-------------AACTCAACTTCTCTATTT------ATATGAACTTAATTTGCATTTTTTAATTCGACTGAAACTAGTAATTCATTTT----GTCAAGAATA--TAT------------------------------------------------------------------------------------------------------------TTTTCTTTT--------GAATTG----AAAAAAATCCATTCAGTTCAAAACATAA-----TTGGTTAATG---------ATTTTCAATAAACGAACT-C----------AAAAAAAA--TAGTTCTTA-TTTTTTGAGGTTT-AGGC----------AATTCATAC------AAA---TTTTTT--TTGGTATAATTATTTGTCCTTCCTCTA-------TAAACCTTGTTATAT--------------------GAATAAAAAGTTTTGTAATGCGTAAAA-------AAAAATAATGCAAATTTTAAA-TTTT--------CTATATCGTCAG-----AAC-AAAAAAAG-----AAATATAAGTTTTTACTAAAAATTGCATT-----------------------------------T-TAG-TATATTATGGGAATAATTTTTAGTT----------CTTGATTG------GAAATATTTGAAGTATTTG----AAA-AAATTAAGAATAATTAAGAATAGAAAAT-------------------------------------------------------------------------------------------------------------------------------------------------------------------------------------------------------------------------------------------------------------------------------------------------------------GTAAAAAAAAAAAATTGTA-----TATTTGTATCGCTTACAATTTTAGCATT--------ATGTCTAAGTATTACACTCAAAAAATGGATCGAAATATTTGTATAGCTTTGTATTAATTGTTAAAGTTTTTATTGTGTAAAGAATTTCTCTTACGATTTTAAAAACTTATTTAATTAGGTATTGTTCAGTATGGGGGAAAGAGATTATACAATCTAACAA----------------------ATATATAATAATATA-------------------TGAAA-------ATATAATAATAAAGTTTTTATTTCTATCAAAATTTCCATTGT------ACCATAATTCAAGAAATCTTTTCTAAA-TTTATAGATATTTTGATTAATATTCTAGTCTCCGCATGGAATCC----TTTTTTTATCACTTCAAATTAGTTTAGGATTCCTT-----------ATAT-AAAAAATCCCCTTAAACCTAAAT-AAGAT--------AAAAAAAGAAGAT--------TAAGATAAGAAGAAAGAAACTTTTTAAATTG--------GGTTAAAAGGAGTA--GGGGTAGAGATATATTATATATATGGTAATATAAATTTAGGG-----AGATAATAGTTAAAGATAATT---------AAAAAATAAGTTTTCAATTTTATCAACTACTTTCATAATTTGAATAAC-----TTA------------TT-GAATAAAGAATT-----TATTACTAGATTTTC------TATA-------------TTTATAGAATA------AAATATATAATTAAC-------TAAAAATGAAGAAAAAACTTTTTGTTTAGGGTCGATGGGGA---TTCTTATTTTCCCCATCCCAAAAATGAA-AGAA-CAAACATGCTAAAACG------AAAATGAACGGTAAAA-CCTTG---TTTATTC-TTTTTTCTTTGAATTTTCTTTCTGAAGTTCAG----TTTTTTCTTTTTCAATTTTTCAAAAA------GGATC------TTTTTTTTTTTT-AGAATTTAGTAAACAAACTTCTTTTTAG-----TTTACATACCCT-----------------------------------AAAAAAAAAAAG-----AATTCAA----------------------TATAAATCCCATTAGAAAATAATAATCATTTGAAAATGAATTCTTT---------TGAATTTAACTAGTCTC-T---------------TT----------TTTGATTTA---------AAAGGGT--------TCAGATTATTACAATGTTTCTTTTTTT--------ATTTATTTGA-----TTTGT--------------------------------------------------------------------------------------------
	'B_poilanei'          ---------------------------------------------TTTTAAGAGTTAA-----------------------------AATGAATTGAATAGTTTTCTATTCATT----------ATTTATATTAATGAACTAAATA--------------TTAATGAACTAAAGAACTAAATTAGATAGTTATATGAGTGAAATAAAACAGCTTATAGAAAAAAGAATTCGCAGTAAAAAGTAAAAACATTGAGTCTCATTTTCTAGGTATAAGAGTGAAGCGGAAATAAACATAATAAAAAGAGAACTTTTATCCCAAGATTGGTTAATTAATTA-----TCCCGTCTTGACGCGGACTC-----AAAAAAAAAGATCAACCCTAGTGAATTTTCACTATTATTTGTATGGACTAG----TATACATCTATTACCATAATACGCGCGATTG--AAC----AAAAATGAGTGGATGGTTAGAAACACCAAAATATGCAAAGGATTAGTAATAGAGATTTTCAAAATTATCCAAAAT-----AAGA-G---------AAACA-CTTTTTC------AAAATGGATAAT-------AAAAAAAGAATACTAA-TTGGGGCTTTAAATTCGTAGAAATGATTAGGCAGTACTCCCCACAATTCCGATTCAGAATACGCTTCTATCTACTCATTAACTAAATGACTATCCAAAACGAAATAA---TCCCTTATTTCATAAGTTCCCCCC----TTTTTTTTTCTGAGAAACAAGAATAGGAAAA---------AAAAAAAAAAATAGAAAGAATACAAG-------TACAAAAAAA-GCTATC----TTTTTTTTTTCTTTCTTATCTCCATGCTAT--TCCAATATTCATTTTCTTT------GCCATATC------CATATTCAT------------------------AAAGGTAAAATTCTTGTCAGAATTGACGAACTAATGGTAATGGACTGGTTATGTCGTTTTCAT------AATTAAAACCG--CTGGATTAGTTGTATTTCT----AAAAAAAGTATTTTAGTGACGAATTAAGTTATTACTCAACGAAGAAAAATTGAAA-TTTTTAAAGGGGATAAGATCAATTCAGAAGTCA----TTTT---------TTTAT--------TTATT-------------------------------ATTTTCTTTTTTATTCAAAT-----AAAAGTAAAACAGACAGAATTCCATTGATTTAATTTTGGAATACACGATAGATCCATTTTGATACTAGACTATCCGACAAAACATACATATCAAGATAAATAATATCGACCAACTCCTTAAATTTATTTATATCTTTTGAGGAGCCGTA-------------------------------------------------------------------------------------------------------------------------------------------------------------------------------------------------------------------------------------------------------------------------------------------------------------------------TTTATTTACTATAGTATATATTATATAT--TTGTTC-TTTTCATTCGATTCCTTTCAT------AATCT-AAGGATTCTATGAAAATCCATTAAAATAGATTATGAGAAACAAACATAAAAGAAAGAC------------------AAAAAATATAATACTA-------------------------ATATAG------TCTTATTGCAAAAAAGAATACAACAAGAAAAGA------GTCTATTCG----------GGTCTGGCATTGTCTATTTTCTCCGTCTTCGATTTATATATGAATGGAATATACATGTCATAAAATAGATCAAAATTTGAAAAACGCAACTTCTCTATTTAAACTTCTCTATTT------ATATGAACTCAATTTGCATTTTTTAATTCGACTTAAACTATTAATTCATTTT----GTAAAGAATT--TTT-----TTTTT-------ATTTCATATTTGACTAATTCCTTTAGTTTTAGTAAATCCCTTTAGAATTTATTTATGT----CAAAGGATTAGTATATATAA--------TTTTTTTTTT--------GAATTG----AAAAAAATCCATTCAGTTCAAAAGATAA-----TTGGTTACTG---------ATTTTCAATAAACGAACT-C---------AAAAAAAAA--TAGTTCTTA-TTTTTTGAGGTTT-AGAC----------AATTCATAC------AAA--TTTTTTTGGGGGGTATAATTATTTGTCCGTCCTCTA-------TAAACCTTATTCTAT--------------------GACTAAAAAGTTTTGTAATGCGTAAAA-------AATAATAATCCAAATTTTGAA-TTTT--------CTATATCGTCAG-----AAC-AAAAAAAG-----AAATAGAAGTTTTTACTAAAAATAAAATT-----------------------------------T-TAG-TATATTATGGAAACAATTTTAAGTT----------CTTGATTG------GAAATATTTGAAGTATTTG----AAA-AAATTAAGAATAATTAAGAATAGAAAAT-----------------------------------------------------------------------------------------------------------------------------------------------------------------------------------------------------------------------------------------------------------------------------------------------------------------------------------------------------------------------------------------------------------------------------------------------------------------------------------------------------------------------------------------------------------------------------------------------------------------------------------------------------------------------------------------------------------------------------------------------------CTCAAATTAGTATAGGATTCCTT-----------ATAT-AAAAAATCCACCTAAACCTAAAG-AAGAT---------AAAAAAAAAAAT--------TAAGAT---AAGAAAGAAACTTTTCAAATTG--------GGTTAAAAGGAGTA--GGGGTAGAGATATAT--TATATATGGTAATAAAAATTTA-GG-----AGATAATAGGTTAAGACAATT---------AAAAAAAAAGTTTTCAATTTTATCAACTACTTTCATAATTTGAATAAC-----TTA------TTAATTTT-GAATAAAGAATT-----GATTACTAGATTTTC------TATA-------------TTT--------------------------------------------------------------------------------------------------------------------------------------------------------------------------------------------------------------------------------------------------------------------------------------------------------------------------------------------------------------------------------------------------------------------------------------------------------------------------------------------------------------------------------------------------------------------------------------------------------------------------------------------------------------------------------------------
	'B_pseudodryadis'     ---------------------------------------------TTTTAAGAGTTAA-----------------------------AATGAATTGAATAGTTTTCTATTCATT----------ATTT---------------ATA--------------TTAATGAACTAAAGAACTAAATTAGATAGTTATATGAGTGAAATAAAACAGCTTATAGAAAAAAGAATTCGC-------AGTTTCTTTTTTGAGTCTCATTTTCTAGGTATAAGAGTTATGCGGAAATTAACTTTTGAAAAAGAGAACTTTTATCCCAAGATTGGTTAATTAATTA-----ACCCGTCTTGACGCGGACTC-----AAAAAACAAGATCAACCCTAGTGAATTTTAACTATTATTTGTATGTACTAG----TATACATCTATTACCATAATACGCGCGATTG--AAC----AAAAATGAGTGGATGGTTAGAAACACCGACAAATGTTAAGGATTAGTAATAGAGATTTTGAAAATTATCCAAAAT-----AAGA-GAAGA----GAAACA-TTTTTTC------AAAATGGATAAT-------GGCGACAGACTACTAA-TTGGGGCTTTAAATTCGTAGAAATGATTAGGCAGTACTCCCCACGATTCCGATCCAGAATACGCTTCTATCTACCCATTAACTAAATGACTATCCAAAACGAAATAA---TCCCTTATTTCATAAGTTCCCCCC----TTTTTTTTTCTGAGAAACAAGAATAGGAACC------AAAAAAAAAAAAAATAGAAAGAATACAAG-------TACAAAAAAA-GATATC-----TTTTTTTTTCTTTCTTATCTCTATGCTAT--TCCAATATTCATTTTCTTT------GCCATATC------CATATCCATATTGATATTCATAATCCATATTCAAAAGGTCAAATTCGTGTCAGAATTG-CGAAC------TAATGGAATGGTTATTTAGTTTTCGT------AATTAAAACCG--CTGGATTATTTTTATTTCT----AAAAAAAGTATTTTAGTGACGAATTAAGTTATTACTCAACGAAGAAAAATTTAAA-TTTTTAAAGAGGATGAGATCAATTCAGAAGTCG----ATAT---------TTAAT--------TTATT-------------------------------ATTTTCTTTTTTATTCAAAT-----AAAACTAAAACAGACAGAATTCCATTGATTTAATTTTGGAATACACGATAGATAGATTTTGATACTACACTATCCGACAAAACATACATATCAAGATAAATAATATCGACCAACTCCTTAAATTTATTTATATCTTTTGAGGAGCCGTA-------------------------------------------------------------------------------------------------------------------------------------------------------------------------------------------------------------------------------------------------------------------------------------------------------------------------TTTATTTACTATACTATATATTATATAT--TTGTTC-TTTTCATTGGATTCCTTTCAT------AATCT-AAGGATTCTATGAAAATCCATGAAAATATATTATGAGAAACAAACATAAAAGAAAGAC------------------AAAAAGTATAATAATA-------------------------ATATAG------TATTATTGCAAAAAAGAATACAACAAGAAAAGA------GTCTATTCG-----GGTCTGGTCTGGCATTGTCTATTTTCGCCGTCTTCCATTTATATATGAATGGAATATACATGTCATAAAATAGATCGAAAATTTTAAA-------------AACTCAACTTTTCTATTT------ATATGAACTTAATTTGCATTTTTTAATTCGACTTAAACTAGTAATTCATTTT----GTAAAGAATC---TT-----TTTTTTTATAAAATTGAATATTTTACTAATTCC------TTTAGTAAATCCTTTTATAATTTATTTATGT----CAAAGGATTAGTATATATAA---------TTTTTTTTT--------TAATTG----AAAAAAATCCATTCAGTTCAAAAGAGAA-----TTGGTTAATG---------ATTTTTAATAAACGAACT-----------AAAAAAAAATTTAGTTCTTA-TTTTTTTTGGTTT-GGGC----------AATTCATCA------AAA--TTTTTTT--TTGGGATAATTATTTGTCCTTCCTCTA-------TAAACCTTGTTCTAT--------------------GAATAAAAAGTTTTGTAATGCGTAAAA-------AATAATAATGCAAATTTTTAA-TTTT--------CTATATCGTCAG-----AAC-AAAAAAA------AAATAGAAGTTTTTACTAAAAATTCCATT-----------------------------------T-TAG-TATATTATGGGGACAATTTTTAGTT----------CTTGATTG------GAAATATTTGAAGTATTTG----AAA-AAATTCAGAATAATTAAGAATAGAAAAT------------------------------------------------------------------------------------------------------------------------------------------------------------???????????????????????????????????????????????????????????????????????????????????????????????????????????????????????????-??????????????????-????????????????????????????????????????????????????????????????????????????????????????????????????????????????????????????????????????????????????????????????????????????????????????????????????????????????????????????????????????????????????????????????????????????????????????????????????????????????????????????????????????????????????????????????????????????????????????????????????????????????????????????????????????????????????????????????????????????????????????????????????????-???????????????????????????????????????????????????????????????????????????????????????????????????????????????????????????????????????????????????????????????????????????????????????????????????????????????????????????????????????????????????????????????????????????????????????????????????????????????????????????????????????????????????????????????????????????????????????????????????????????????????-???????????????????????????????????????????????????????????????????????????????????????????????????????????????????????????????????????????????????????-???????????????????????????????????????????????????????????????????????????????????????????????????????????????????????????????????????????????????????????????????????????????????????????????????????????????????????????????????????????????????????????-?????????????????????????????????????????????????????????????????????????????????????????????????????????????????????????????????????????????????????????-?
	'B_pteridiformis'     ---------------------------------------------TTTTAAGAGTTAA-----------------------------AATGAATTGAATAGTTTTCTATTCATT----------ATTT---------------ATA--------------GTAAT--------GAACTAAATTAGATAGTTATATGAGTGAAATAAAACAGCTTATAGAAAAAAGAATTCGC-------AGTCAAAAAATTGAGTCTCATTTTCTAGGTATAAGAGTTAAGCGAAAATAAACAGAATAAAAAAAGAACTTTTATCCCAAGATTGGTTAATTAATTA-----TTCCGTCTTGACGCGGACTC-----AAAAAAAAAGATCAACCCTAGTGAATTTTCACTATTATTTGTATGTACTAG----TATACATCTATTACCATAATACACGCGATTG--AAC----AAAAATGAGTGGATGATTAGAAACACTAAAATATGCAAAGGATTGGTAATAGAGATTTTAAAAATTATCCAAAAT-----AAGC-GAAAA----TAAACA-TTTTTTC------AAAATGGATAAT-------AAAAAAAGAATACTAA-TTGGGGCTTTAAATTCGTAGAAATGATTAGGCAGTACTCCCCACAATTCCGATTCAGAATATGCTTCTATCTACCCATTACCTAAATGACTATCCAAAACGAAATAA---TCCCTTATTTTATAAGTTCCCCCC------TTTTTTTCTGCGAAACAAGAATAGGAAC------------AAAAAAAAATAGAAAGAATACAAG-------TACAAAAAAA-GATAAC------TTTTTTTTCTTTCTTATCTCCATGCTAT--TCCAATATTCATTTTCTTT------GCCATATC------CATATTTAT------------------------AAAGGTAAAATTCGTGTCAGAATTGACGAAG------TAATGGAATGGTTATTTCATTTTCGT------AATTAAAACCG--CTGAATTATTTATATTTCT----AAAAAAAGTATTTTAGTGAAGAATTTAGTTATTACTCAACGAAGAAAAATTTTAA-TTTTTAAAGAGGATGAGATCAATTCAGAAGTCA----TTTT--------ATTTAT--------TTATT-------------------------------ATTTTCTTTTTTATTCAAAT-----AAAACTAAAACAGACAGAATTCCATTGATTGAATTTTGGAATACACGATAGATAGAATTTGATACTATACTATTCGACA----ATACATATCAAGATAAATAAGATCGACCAACTCCTTAAATTTATTTATATCTTTTGAGGAGCCGTA-------------------------------------------------------------------------------------------------------------------------------------------------------------------------------------------------------------------------------------------------------------------------------------------------------------------------GTTATTTACTATACTATATCT----TAG--TTGTTC-TTTTCATTCGATTCCTTTCAA------AATCT-AAGGATTTTTAGAAAATCCATTAAAATATATTATGATAAACAAACAGAAAAGAAAGAC------------------AAAAAGTATAATAATA-------------------------ATATAG------TATTATTGCAAAAAAGAATACAACAAGAAAAAAGTGTGTGTTTATTCG-----AGTCTGGTCTGGCATTGTCTATTTTTGCCGTCTTCCTTTTATATATGAATGGAATATACATGTCATAAAATAGATAGAAAATTTTAAA-------------AACTCAACTT----------------------------------------------------------------------GTAAAGAATC--TTT-----TTTTTTTATAAAATTTCATATTTTACTAATTAC------TTTAGTAAATCCTTTTCTAATTTATTTATGT----CAAAGAATTAATATATATAA-----TCATTTTTTTTTT--------TAATTG----AAAAAAATCCATTCAGTTCAAAAGATAA-----TTGGTTAATG---------ATTTGAAATAAACGAACT------------AAAAAAAA--TAGTTCTTA-TTTTTTGGAGTTT-GGGC----------AATTTATAG------AA----TTTTTT--TTTGTATAATTATTTGTCCTTCCTCTG-------TAAACCTTGTTCTAT--------------------GAAGAAAAAGTTTTGTAATGCGTAAAA-------ACTAAGAATGAAAATTTTTTA-TTTT--------CTATATCAGCAG-----AAC-CAAAAAAG-----AAATAGAAGTTTTTACTAAAAATTTTATT-----------------------------------T-TAGTTATATTATGAGAACAATTTGAAGTT----------CTTGATGG------AAAAAATTTTTAGTATTTA---AAAA-AAATTAAGAATAATTAAGAATAGAAAAT---------------------------------------------------------------------------------------------------------------------------------------------------------------------------------------------------------------------------AGAATCAATTCAATGT---------------------AATATTTTTTAGAAAATAATAAA-CTGGAT-AAAAAAAATTG-AAGT---AAAAAAAAATTGTA-----TATTTGTATCGCTTACAATTTTAGCATT--------ATGTCTAAGTATTACACTCAAAAAATTGATCGAAATATTTGTATAACTTTGTATTAATTGTTAAAATTTTTATTGTGTAAAGAATTTATCTTATGATTTCGAAAACTTATTTAATTAGGTATTGTTCAGTATTGGTAAAATAGATTATATAATCTAACAA----------------------ATATTTAATAATATA-------------------TTGAA-------ATAGAATAATAAAGTTATTATTTCTATCAAAATTTCTAGTGT------ACTATAATTCAATAAATCCTTTCTAAA-TTTATAGATATTTTGATTAATATTCTAGTCTTTGCATGGAATCC----TTTTTTTATCACTTCAAATTAGTATAGGATTCCTT-----------ATAT-AAAAAAGCCACCTAAACCGAAAG-AAGAT----------AAAAAAAAGAT--------TAAGATAAGAAGAAAGAAACTTGTCAAATTG--------GGTTAAAAGAAGTA--GGGGTAGAGATATAT--TATATATCGTAATATAAATTTTTGG-----AGATAATAGTTTAAGACAATT----------AAAAAAAAATTTTCACTTTTATTAACTCATTTCATAATTTGAATAAC-----TTA------TTCATTTT-GAATAAAGAAGT-----TATTACTAGATTTTCTATATTTCTA-------------TTTATAGAATA------AAATATATAATCAAA-------TAAAAATGAAGAAAAAACTTTTTGTTTAGGGTCGATGGGGA---TTCTTATTTTCCCCATCCCAAAAATGAA-AGAA-CAAACATG-TAAAACT------AAAATTAAAGGTAAAA-CCTTG---TTTATTC-TTTTTTTTTTTAACTTTTTTTCTGAAGTTAAG----TTTTTTCTTTTTCA--------AAAA------GTATCAG-------TTTTTTTTT-AGAATTTAGTAAACAAACTTCTTTTTAGTTTCCTTTACATACCCT-------------------------------------AAAAAAAAAG-----AATTCAA----------------------TATAGATCCCATTAGAAAATAATAAGTATTTTAAAATGAATTTTTT---------TTAATTTAACTAGTCTC-T---------------TT----------TTTGATTTA---------AAATGTT--------TTAAATTATTACAATGTTTCTTTTTTTTATTTTTTTTTTATTTTT-----TTTGTGCGACAAAAAAACTTTTTGAATTCCC------------------------------------------------------------------
	'B_pulvinifera'       ---------------------------------------------------------------------------------------------------AGTTTTCAATTCATT----------ATTT---------------ATA--------------TTAATGAACTAAAGAACTAAATTAGATAGTTATATGAGTGAAATAAAACAGCTTATAGAAAAAAGAATTCGC-------AGTAAAAACATTGAGTCTCATTTTCTAGGTATAAGAGTTAAGCGGAAATAAACATAATAAAAAGAGAACTTTTATCACAAGATTGGTTAATTAATTA-----TCCCGTCTTGACGCGGACTC-----AAAAAAAAAGATCAACCCTAGTGAATTTTCACTATTATTTGTATGTACTAG----TATACATCTATTACCATAATACGCGCGATTG--AAC----AAAAATGAGTGGATGGTTAGAAACACCAAAATATGCAAAGGATTTGTAATAGAGATTTTCAAAATTATCCAAAAT-----AAGA-GAAGA----TAAACA-TTTTTTC------AAAATGGATAAT-------AAAAAAAGAATACTAA-TTGGGACTTTAAATTCGTAGAAATGATTAGGCAGTACTCCCCACGATTCCGATCCAGAATACGCTTCTATCTACCCATTAACTAAATGACTATCCAAAACGAAATAA---TCCCTTATTTCATAAGTCCCCCCCCC-CCCTTTTTTTCTGAGAAACAAGAATAGGAACA-----------AAAAAAAAATAGAAAGAATACAAG-------TACAAAAAAA-GATATC---TTTTTTTTTTTCTTTCTTATCTCCATGCTAT--TCCAATATTCATTTTCTTT------GCCATATC------CATATTCAT------------------------AAAGGTAAAATTCGTGTCAGAATTGACGAAC------TAATGGAATAGTTATTTCGTTTTCGT------AATTAAAACCG--CTGGATTATTTGTATTTCT----AAAAAAAGTATTTTAGTGAAGAATTAAGTTATTACTCAACGAAGAAAAATTTAAA-TTTTTAACGAGGATGAGATCAATTCAGAAGTTA----TTTTTTATTT--ATTTAT--------TTATT-------------------------------ATTTTCTTTTTTATTCAAAT-----AAAACTAAAACAGACAGAATTCCATTGATTTAATTTTGGAATACACGATAGATAGATTTGGATACTATACTATCCGACAAAACATACATATCAAGATAAATAATATCGACCAACTCCTTA---------------------------------------------------------------------------------------------------------------------------------------------------------------------------------------------------------------------------------------------------------------------------------------------------------------------------------------------------------------TATACTATATATTATATAT--TTGTTC-TTTTCATTCGATTCCTTTCAT------AATCT-AAGGATTCTATGAAAATCCATTAAAATATATTATGAGAAACAAACATAAAAGAAAGAC------------------AAAAAGTATAATAATA-------------------------ATATAGTATTATTATTATTGCAAAAAAGAATACAACAAGAAAAGA------GTCTATTCG-----GGTCTGGTCTGGCATTGTCTATTTTCGCCGTCTTCCCTTTATATATGAATGGAATATACAAGTCATAAAATAGATCGAAAATTTTTAA-------------AACTAAACTTTTCTATTT------ATATGAACTTAATTTGCATTTTTTAATTCGACTGAAACTAGTAATTCATTTT----GTAAAGAATC----T-----TTTTTTTATAAAATTGAATATTTTACTAATTCC------TTTAGTAAATCCTTTTATAATTTATTTATGT----CAAAGGATTAGTATATATAA----------TTTTTTTT---------AATTG---AAAAAAAATCCATTCAGTTCAAAAGAGAA-----TTGGTTAATG---------ATTTTTAATAAACGAACT-C----------AAAAAAAA--TAGTTCTTA-TTTTTTTGGGTTT-GGGC----------AATTCATAC------AAA--TTTTTTT--TTGGTATAATTATTTGTCCTTCCTCTA-------TAAACCTTGTTCTAT--------------------GAATAAAAAGTTTTGTAATGCGTAAAA-------AATAATAATGCAAATTTTTAA-TTTT--------CTATATCGTCAG-----AAC-AAAAAAAG-----AAATAGAAGTTTTTACTAAAAATTGCATT-----------------------------------T-TAG-TATATTATGGGAACAATTTTGAGTT----------CTTGATTG------GAAATATTTGAAGTATTTG----AAA-AAATTCAGAATAATTAAGAATATA----------------------------------------------------------------------------------------------------------------------------------------------------------------???????????????????????????????????????????????????????????????????????????????????????????????????????????????????????????-??????????????????????-????????????????????????????????????????????????????????????????????????????????????????????????????????????????????????????????????????????????????????????????????????????????????????????????????????????????????????????????????????????????????????????????????????????????????????????????????????????????????????????????????????????????????????????????????????????????????????????????????????????????????????????????????????????????????????????????????????????????????????????????????-???????????????????????????????????????????????????????????????????????????????????????????????????????????????????????????????????????????????????????????????????????????????????????????????????????????????????????????????????????????????????????????????????????????????????????????????????????????????????????????????????????????????????????????????????????????????????????????????????????????????????-???????????????????????????????????????????????????????????????????????????????????????????????????????????????????????????????????????????????????????-???????????????????????????????????????????????????????????????????????????????????????????????????????????????????????????????????????????????????????????????????????????????????????????????????????????????????????????????????????????????????????????-?????????????????????????????????????????????????????????????????????????????????????????????????????????????????????????????????????????????????????????-?
	'B_puttii'            ------GTGCGAGTCGTTAAGACATAAACTTCTCC------TATTTTTAAAGAGTTAA-----------------------------AATGAATTGAATAGTTTTCTATTCATT----------ATTT---------------ATA--------------TTAATGAACTAAAGAACTAAATTAGATAGTTATATGAGTGAAATAAAACAGCTTATAGAAAAAAGAATTCGC-------AGTAAAAACATTGAGTCTCATTTTCTAGGTATAAGAGTTAAGCGGAAATAAACATAATAAAAAGAGAACTTTTATCCCAAGATTGGTTAATTAATTA-----TCCCGTCTTGACGCGGACT----------AAAAAGATCAACCCTAGTGAATTTTCACTATTATTTGTATGTACTAG----TATACATCTATTACCATAATACGCGCGATTG--AAT----AAAAATGAGTGGATGGCTAGAAACACCAAAATATGCAAAGGATTAGTAATAGAGATTTTCAAAATTATCCAAAAT-----AAGA-GAAAA----AAAACA-TTTTTTC------AAAATGGATAAT-------AAAAAAAGAATACTAA-TTGGGGCTTTAAATTCGTAGAAATGATTAGGCAGTACTCCCCACGATTCCGATCCAGAATATGATTCTATCTACCCATTAACTAAATGACTATCCAAAACGAAATAA---TCCCTTATTTCATAAGTTCCCC----------TTTTTCTGAGAAACAAGAATAGGAAC-----------------AAAATAGAAAGAATACAAG-------TACAAAAAAA-GCTATC----------TTTTCTTTCTTA--------------TCCAATATTTATTTTCTTT------GCCATATC------------CAT------------------------AAAGGGAAAATTCGTGTCAGAATTGACGAAC------TAATGGAATGGTTATTTCGTTTTCGT------AATTAAAACCG--CTGGATTAGTTGTATTTCT----AAAAAAAGTATTTTAGTGAAGAATTAAGTTATTACTCAACAAAGAAAAATTTAAA-TTTTTAAAGAGGATGAGATCAATTCAGAAGTCA----TTTT---------TTTAT--------TTATT-------------------------------ATTTTCTTTTTTATTCAAAT-----AAAACTAAAACAGACAGAATTCCATTGATTTAATTTTGGAATACACGATAGATAGATTTTGATACTATACTATGCGACAAAACATACATATCAA-ATAAATAATATCGACCAATTCCTTAAATTTATTAATATCTTTTGAGGAGCCGTATGAAGTGAAAATCTCATGTACGGTTCTGTAATAGCGATGAGAACGGTA-ATGTTATTGGCGACTATAAT----------------------------------------------------------------------------------------------------------------------------------------------------------------------------------------------------------------------------------------GTTACTATACT-CTTTTTTATTATAGTATATATTCTATAT--TTGTTC-TTTTCATTCGATTCCTTTCAT------AATCT-AAGGATTCTACGAAAATCCATTAAAATAGATTATGAGAAACAAACATAAAAGAAAGAC------------------AAAAAGTATAATACTA-------------------------ATATAG------TATTATTGCAAAAAAGAATACAATAAGAAAAGA------GTCTATTCG-----GGTCTGGTCTGGCATTATCTATTTTCGCCGTCTTCCATTTATATATGAATGGAATATACATGTCATAAAATAGATCGAAAATTTTAAA-------------AACTCAACTTCTCTATTT------CTATGAATTTAATTTTCATTTTTTAATTCGACTGAAACTAGTAATTCATTTT----GTAAAGAATA--TTT-----TTTTT------AATTTCATATTTTACTAATTCC------TTTAGTAAATCCTTTTATAATTTATTTATGT----CAAAGGATTAGTATATATA------------TAATTTT--------GAATCG----AAAAAAATCCATTCAGTTCAAAAGATAA-----TTGGTTAATG---------ATTTTCACTAAACGAACT-C------------AAAAAA--TAGTTCTTA------TTAGGTTT-GGGC----------AATTCATAC------AAA------TTT--TTGGTATAATTATTTGTCCTTCCTCTA-------TAAACCTTGTTCTAT--------------------GAATAAAAAGTTTTGTAATGCGTAAAA-------AATAATAATGCAAA--------TTTT--------CTATATCGTCAG-----AAC------AAG-----AAATAGAAGTTTTTACTAAAAATTGCATT-----------------------------------T-TAG-CATATTATGGGAACAATTTGAAGTT----------CTTGATTGGAAATAGAAATATTTGAAGTATTGA--------AAATTAAGAATAATTAAGAATAGAAAATT---------------------------------------------------------------------------------------------------------------------------------------------------------------------------------------------------------------------------GAATTAATTCAATGT---------------------AATATTTTTTAGAAAATAAAAAAACTGGAT-----------------------AAAAAATTGTA-----TATTTGTATCGCTTACAATTTTAGCATT--------ATGTCTAAGTATTACACTCAAAAAATTGATCGAAATATTTGTATATCTTTGTATTAATTGTTAAAGTTATTATTATGTAAAGAATTTCTCTTACGATTTAGAAAACTTATTTAATTAGGTATTGTCCAGTATTGGGGAAAGAGATTATAGAATCTAACAA----------------------ATATATACTAATATA-------------------TTTAA-------ATATAATAATAAAGTTATTATTTCTATCAAAATTTCCATTGT------ACCATAATTCAATAAATCTTTTCTAAA-TTTATAGATATTTTGATTACTATTCTAGTCTTCGCATGGAATCC------TTTTTATCACTTCAAATTAGTATAGGATTCCTTATATAAAAAATATAT-AAAAAATCCACCTAAACGTAAAG-AAGAG-----------AAAAAAAGAT--------TAAGATAAGAAGAAAGAAACTTTTCAAATTG--------GGTTAAAAGGAGTA--GGGGTAGAGATATAT--TATATATGGTAATCCAAATTGAGGG-----AAATAATAGTTTAAGACAAT--------------AAAAAGTTTTCAATTTTATCAACTACTTTCATAATTTTAATAACTTAGTTTA------TTCATTTT-GAATAAAGAATTTATTATATTACTAGATTTTCTATATTTATA-------------TTTATAGAATA------AAATATAGAATCAAA-------TAAAAATGAAG----AACTTTTTGTTTAGGATCGATGGGGA---TTCTTATTTTCCCCATCCCCAAAATGAA-AGAA-CAAACATGCTAAAACT------AAAATGAAAGGTAAAA-CCTTA---TTTATTC-TTTTTTCTTTGAACTTTCTTTCTGACGTTAAG----TTTTTTCTTTTTCA--------AAAAAA----GTATCCG---------TTTTTTT-AGAATTTAGTAAACAAACTTCTTTTTAG-----TTTACATACCCT-------------------------------------AAAA--------------------------------------------------ACTAGGAAATAAGAATTATTTGAAAATTAATTCTTT---------TTAATTGAACTAGTCTC-T---------------TT----------TTTGATTTA---------AAAGGGT--------TCAGATTATTACAATGTTTCTTTTTTT--------ATTTA-----------------------------------------------------------------------------------------------------------
	'B_rabilii'           ------GTGCGAGTCGTTAAGACATAAACTTCTCC------TATTTTTTAAGAGTTAA-----------------------------AATGAATTGAATAGTTTTCTATTCATT----------ATTT---------------ATA--------------TTAATGAACTAAAGAACTAAATTAGATAGTTATATGAGTGAAATAAAACAGCTTATAGAAAAAAGAATTCGC-------AGTAAAAACATTGAGTCTCATTTTCTAGGTATAAGAGTTAAGCGGAAATAAACATAATAAAAAGAGAACTTTTATCCCAAGATTGGTTAATTAATTA-----TCCCGTCTTGACGCGGACTC----------AAAAGATCAACCCTAGTGAATTTTCACTATTATTTGTATGTACTAG----TATACATCTATTACCATAATACGCGCGATTG--AAC----AAAAATGAGTGGATGGTTAGAAACACCAAAATATGCAAAGGATTAGTAATAGAGATTTTCAAAATTATCCAAAAT-----AATA-G---------AAATA-TTTTTTC------AAAATGGATAAG-------AAAAAAAGAATACTAA-TTGGGGCTTTAAATTCGTAGAAATGATTAGGCAGTACTCCCCACGATTCCGATTCAGAATACGCTTCTATCTACCCATTAACTAAATGACTATCCAAAACGAAATAA---TCCCTTATTTTATAAGTTCCCC----------TTTTTCTGAGAAACAAGAATAGGAAC-----------------AAAATAGAAAGAATACAAG-------TACAAAAAAA-GCTATC----------TTTTCTTTCTTATTTCCATGCTAT--TCCAATATTCATTTTCTTT------GCCATATG------CATATTCAT------------------------ATAGGTAAAATTTATGTCAAAATTCACGAACTAATAGTAATGGACTGGTTATTTCGTTTTCGT------AATTAAAACCG--CTGGATTAGTTGTATTTCT----AAAAAAAGTATTTTAGTCAAGAATCTAGTTATTACTCAACGAAGAAAAATTAAAA-TTTTTAAAGAGGATGAGATCAATTCAGAAGTTA----TTTT---------TTTAT--------TTATT-------------------------------ATTTTCCTTTTTATTCAAAT-----AAAACTAAAACAGACAGAATTCCATTGATTTAATTTAAGAATACACGATAGATCTATTTTGATACTATACTATCCGACAAAACATACATATCAAGATAAATAATATCGACCAACTCCTTCAATTTATTTATATCTTTTGAGGAGCCGTATGAAGTGAAAATCTCATGTACGGTTCTGTAATAGCGATGAGAACAGTA-ATGTTATTGGCGACTATAAT----------------------------------------------------------------------------------------------------------------------------------------------------------------------------------------------------------------------------------------GTTACTAGACTATTTATTTACTATAGTATATATTATAGAT--TTGTTC-TTTTCATTTAATTCCTTTCAT------AATTT-AAGGATTCTATGAAAATCCATTAAAATTT----------------------------------------------------------TAAAA-------------------------GTATAG------TATTATTGCAAAAAAGAATACAACAAGAAAAGA------GTCTATTCG-----GGTCTGGTCTGGCATTGTCTATTTTCTCCATCTTCAATTTATATATGAATGGAATATACATGTCATAAAATAGATCGAAAATTTTAAA-------------AACTCAACTTCTCTATTT------ATATGAACTTAATTTGCATTTTTTAATTCGACTGAAACTAGTAATTCATTGT----GTCAAGAATA--TTT-----TTTTT--AGAAAATGTCATATTTTACTAATTCC------TTTAGTAAATCCTTTTCGAATTTATTTATGT----CAAAGAATTAGTATATATAA--------------TTTT--------GAATTG----AAAAAAATCCATTCAGTTCAAAAGATAA-----TTGGTTAATG---------ATTTTAAATAAACGAACT-C------------AAAAAA--TAGTTCTTA------TTAGGTTT-AGGC----------AATTCATAC------AA------TTTT--TTGGTATAATTATTTGTCCTTCCTCTA-------TAAACCTTGTTCTAT--------------------GAATAAAAAGTTTTGTAATGCGTAAAA-------AATAATAATGAAAATTTTTCA-TTTT--------CTATATCGTCAG-----AAC------AAG-----AAATAGAAGTTTTTACTAAAAATTGCATT-----------------------------------T-TAG-TATATTATAGAAA--------------------------------------------------------------------------------------------------------------------------------------------------------------------------------------ATT------------------------------------------------------------------------------------------------------------------------------GAATCAATT--------------------------------------------------------------------------------------------------------------------------------------------------------------------------------------------------------------------------------------------------------------------------------------------------------------------------GAATATAATAATATA-------------------TTAAA-------ATATAATAATAAAATTTTTATTTCTATC-----TCCCATTGT------ACCATAATTTAATAAATCTTTTCTAAA-TTTATAGATATTTTGATTAATATTCTAGTCTCCGCATGGAATCC------TTTTTATCACTTCAAATTAGTATAGGATTCCTT-----------ATAT-AAAAAATCCACCTAAACCTAAAAGAAGAT-----------AAAAAAAGAT--------TAAGAGAAGAAGAAATAAACTTTTCAAATTGGGTTAATGGGTTAAAAGGAGTA--GGGGTAGAGATATAT--TATATATGGTAATAAAAATTTAGGG-----AGATAATAGTTTAAGACAATT--------------AAAAATTTTCAATTTTATCAACTACTTTCATAATTTGAATAAC-----TTT------TTCATTTT-GAATAAAGAATT-----TATTACTAGATGTTCTAT-----------------------------------------------------------TAAAAATGAAG----AACTTTTTGTTTAGGGTCGATGGGGA---TTCTTATTTTCCCCATCCCACAAATGAA-AGAA-CAAACATGCTAAAACG------AAAATGAAAGGTAAAA-CCTTG---TTTATTC-TTTTTTCTTTGAACTTTCTTTCTGAAGTTAAG----TTTTTTCTTTTTCA--------AAAA------GGATCCG---------TTTTTTT-AGAATTTCGTAAACAAACT--------------TTTACATACCCT----------------------------------------AAAAAAG-----AATTCAA----------------------TACAGATCCCATTAGGAAATACTAATCATTTGAAAATTAATTCTTT---------TTAATTTAACGAGTCTC-T---------------TT----------TTTGATTTA---------AAAGGGT--------TCAGATTATTACAATGTTTCTTTTTTT--------ATTTA-----------------------------------------------------------------------------------------------------------
	'B_rhoephila'         ---------------------------------------------TTTTAAGAGTTAA-----------------------------AATGAATTGAATAATTTTCTATTCATT----------ATTT---------------ATA--------------TTAATGAACTAAAGAACTAAATTAGATAGTTATATGAGTGCAATAAAACAGCTTATAGAAAAAAGAATTCGC-------AGTAAAAACATTGAGTCTCATTTTCTAGGTATAAGAGTTAAGCGGAAATAAACATAATAAAAAAAGAACTTTGATCCCAAGATTGGTTAATTAATTA-----TCCCGTCTTGACGCGGACTC----AAAAAAAAAAGATCAACCCTAGCGAATTTTCACTATTATTTGTATGTACTAG----TATACATCTATTACCATAATACGCGCGATTG--AAC----AAAAATGAGTGGATGGTTAGAAACACCAAAATATGCAAAGGATTAGTAATAGAGATTTTCAAAATTATCCAAAAT-----AAGA-G---------AAACATTTTTTTC------AAAATGGATAAT-------AAAAAAAGAATACTAA-TTGGGGCTTTAAATTCGTAGAAATGATTAGGCAGTACTCCCCACGATTCCGATTCAGAATACGCTTCTATCTACCCATTAACGAAATGACTATCCAAAACGAAATAA---TCCCTTATTTCATAAGTTCCCCCC----TTTTTTTTTCTGAGAAACAAGAATAGGAACG-----------AAAAAAAAAAAGAAAGAATACAAG-------TACAAAAAAA-GATAGC----TTTTTTTTTTCTTTCTTATCTCCATGCTAT--TCCAATATTCATTTTCTTT------GTCATATC------CATATTTAT------------------------AAAGGTAAAATTCGTGTCAGAATTGACGAACTAATGGTAATGGAATGGTTATTTCGTTTTCGT------AATTAAAACCG--CTGGATTAGTTGTATTTCT----AAAAAAAGTATTTTAGTGAAGAATTAAGTTATTACTCAACGAAGAAAAATTAAAA-TTTTTAAAGAGGATGAGATCAATTCAGAAGTCA----TTTT---------TTTAT--------TTATT-------------------------------ATTTTATTTTTTATTCAAAT-----AAAACTAAAACAGACAGAATTCCATTGATTTAATTTTGGAATACACGATAGATCCATTTTGATACTATACTATCCGACAAAACATACATATCAAGATAAATAATATCGACCAACTCCTTAAATTTATTTATATCTTTTGAGGAGCCGTA------------------------------------------------------------------------------------------------------------------------------------------------------------------------------------------------------------------------------------------------------------------------------------------------------------------------------------------------------------------------------------------------------------------------------------------------------------------------------------------------------------------------AG------TATTATTGCAAAAAAGAATACAAC-AGAAAAGA------GTCTATTCGGGTCTGGTCTGGTCTGGCATTGTCTATTTTCGCCGTCTTCGATTTATATATGAATCGAATATACATGTCATAAAATAGATCGAAAATTTTAAA-------------AACTCAACTTCTCTATTT------ATATGAACTTAATTTTCATTTTTTAATTCGACTGAAACTAGTAATTCATTTTGTCAGTCAAGAATA--TTT-----TTTTTTTATAAAATTTCATATTTTACTAATTCC------TTTAGTAAATCCTTTTATAATTTATTTATGT----CAAAGGATTAGTATATATAAT-TTTTTTTTTTTTTTTT--------GAATTG----AAAAAAATCCATTCAGTTCAAAACATAA-----TTGGTTAATG---------ATTTTAAATAAACGAACT-C----------AAAAAAAA--GAGTTCTTA-TTTTTTGAGGTTT-AGGC----------AATTCATAC------AAA--TTTTTTT--TTGGTATAATTATTTGTCCTTCCTCTA-------TAAACCTTGTTCTAT--------------------GAATAAAAAGTTTTGTAATGTGTAAAA-------AAGAATAATGAAAATTTTTAA-TTTT--------CTATATCGTCAG-----AAC-AAAAAAAG-----AAATAGAAGTTTTTACTCAAAATTGCATT-----------------------------------T-TAG-TATATTATGGGAACAATTTTAAGTT----------CTTGATTG------GAAATATTTGAAGTATTTG----AAA-AAATTTAGAA-------------------------------------------------------------------------------------------------------------------------------------------------------------------------------------------------------------------------------------------------TCAATTCGATGT---------------------AATATTTTTTAGAAAATAACAAA-CTGGAT-AAAAAAAATTT-AAGTAAAAAAAAAAAATTGTA-----TATTTGTATCGCTAACAATTTTAGCATT--------ATGTCTAAGTATTACACTTAAAAAATTGATCGAAATGTTTGTATAGCTTTGTATTAACTGTTAAAGTTATTATTGTGTAAAGAATTTCTCTTACGATTTTAAAAACTTATTTAATTAGGTATTGTTCAGTATTGGGGAAAGAGATTATATAATCTAACAA----------------------ATATATAATAATATA-------------------TTAAA-------ATATAATAATAAAGTTATGATTTCTATCAAAATTTCCATTGT------ACCATAATTCAATAAATCTTTTCTAAA-TTTATAGATATTTTGATTAATATTCTAGTCTCCGCATGGAATCC----TTTTTTTATCACTTCAAATTAGTATAGGATTCCTT-----------ATAT-AAAAAATCCACCTAAACCTAAAG-AAGAT--------AAAAAAAAAAGAT--------TAAGATAAGAAGAAAGAAACTTTTCAAATTG--------GGTTAAAAGGAGTA--GGGGTAGAGATATAT--TATATATGGTAATAAAAATTTAGGG-----AGATAATAGTTTAAGACAATT----------AAAAAAAAGTTTTCAATTTTATCAACTACTTTCATAATTTGAATAAC-----TTA------TTCATTTT-GAATAAAGAATT-----TATTACTAGATTTTT------TATA-------------TTTATAGAATA------AAATATATAATCAAC-------TAAAAATGAAGAAAAAACTTTTTGTTTAGGGTCGATGGGGA---TTCTTATTTTCCCCATCCCAAAAATGAA-AGAA-CAAACATGCTAAAACT------AAAATGAAAGGTAAAA-CCTTG---TTTATTC-TTTTTTCTTTGAACTTTCTTTCTGAAGTTCAG----TTTTTTATTTTTCA--------AAAA------GGATCCT-----TTTTTTTTTTT-AGAATTTAGTAAACAAACTTCTTTTTAG-----TTTACATACCCT------------------------------------AAAAAAAAAAG-----AATTCAA----------------------TATAGATCCCATTAGGAAATAATAATCATTTGAAAATTAATTCTTT---------TAAATTTAACTAGTCTC-T---------------TT----------TTTGATTTA---------AAAGGGT--------TCAGATTATTACAATGTTTCTTTTTTT--------ATTTATTTGA-----TTTGTCGCACAAAAAAACTTTTTGAATTCCC------------------------------------------------------------------
	'B_rigida'            ---------------------------------------------------------------------------------------------------------------------------------------------------------------------------CAAAACTAAATTAGATAGTTATATGAGTGAAATAAAACAGCTTATAGAAAAAAGAATTCGC-------AGTAAAAATATTGAGTCTCATTTTCTAGGTATAAGAGTTAAGCGGAAATAAACATAATAAAAAGAGAACTTTTATCCCAAGATTGGTTAAAAAATTA-----ACCCGTCTTGAAGCGGATTC-----AAAAAAAAAGATCAAACTTAGTGAATTTTCAATATTATTTGTATGTATTAA----TATACATCTATTACCATAATACGCGCGATTGAAAAA----AAAAATGAGTGGATGGTTAGAAACACCAAAATATGCAAAGGATTAGTAATAGAGATTTAAAAAATTATTCAAAAT-----AAGA-GAAGA----AAAACA-TTTTTTC------AAAATGGATAAT-------CAAAAAAGAATACTAA-TTGGGGCTTTAAATTCGTAGAAATGATCAGGCAGTACTCCCCACGATTCCGATCCAGAATATGTTTCTATCTACCCATTAACTAAATGACTATCCAAAACGAAATAA---TCCCTTATTTTATAAGTTCCCCCC------CTTTTTTCTGAGAAACAAGAATAGGAACA---------AAAAAAAAAAAAAGAAAGAATACAAG-------TACAAAAAAA-GATATC--TTTTTTTTTTTTCTTTCTTATCTCCATGCTAT--TCCAATATTCATTTTATTT------CCCATATC------CATATTCAT------------------------AAAGGTAAAATTCATGTCAACATTGACGAAC------TAATGAAATGGTTATTTAGTTTTCGT------AATTAAAAGCG--CTGGATTATTTGTATTTCT----AAAAAAAGTATTTTAGTGAAGAATTAAGTTATTACTTAACGAAGAAAAATTTGCA-TTTTTAAAGAGGATGAGATCAATTCAGAAGTCA----TTTT---------TTTAT--------TTATT-------------------------------ATTTTCTTTTTTATTCAAAT-----AAAACTAAAACAGACAGAATTCCATTGATTTAATTTTGGAATACACGATAGATAGATTTGGATACTATACTATCCAACAAAACATACATATCAAGATAAATAATATCGATCAACTCCTTAAATTTATTTATATCTTTTGAGGAGCCGTA-------------------------------------------------------------------------------------------------------------------------------------------------------------------------------------------------------------------------------------------------------------------------------------------------------------------------TTTATTTACTATACTATATATTATATATGATTTTTT-TTTTCATTCGATTCCTTTCATAAATAGAATCT-AAAGATTCTATGAAAACTCATTAAAATATATTAGGAGAAACAAACATAAAAGAAAGAT------------------A------------------------------------------ATAA------TATTATTTCAAAAAAGAATACAACAAGAAAAGA------GCCTATTCG-----GGTCTGGTCTGGCATTGTCTATTTTCGCCGGCTTCCATTTATATATGAATGAAATATACATGTCATAGAATCGATCGAAAATTGTAAA-------------AACTCGACCTTTTTATTT------ATATGAATCAAATTTTTATTTTTAAATTCGACTGAAAATAGTAAATCCTTTT----CTAA-----------------------------------------------------------------------TTGATTTATTTATGT----CAAAGGATTAGTATATATAA---------TTTTTTTTT----------ATTG-AAAAAAAAAAACCATTCAGTTCAAAAGGTAA-----TTGGTTAATG---------ATTTTGAATAAACGAACTAC---------AAAAAAAAA--TATTTCTTA-TTTTTTGGGGTTT-GGTC----------AATTCATAC------AA-----TTTTT--TTTGTATAATTCTTTGCCCTTCCTCTA-------TAAACCGTGTTCTAT--------------------AACTAAAAAGTTTAGTAATACGTAAAA-------AATAATAATGCAAATTTTTAA-TTTT---------CATATCGTCAG-----AAC-AAAAAAAA-----ATA---AATTTTTTACTAAAAA-TACATT-----------------------------------T-CAG-TA-ATTATGGGAAC-ATTCTAAGTT----------CTTGATTG------GCAAATTTTCAAGTATTTG----AAA-AA-----------------------------------------------------------------------------------------------------------------------------------------------------------------------------------------------------------------------------------------------------------AAGTCTATGT----------------------------------------------------------------------------------GT------TATTTGTATCGCTTATAATTTTAGCATT--------ATGTCTAAGTATTATACTCAAAAAATGGATCGAAATATTTGTATAACCTTGTATTAAGTGTTAGAGTTGTTATTGTGTAAAGAATTTTTCTTACGATTTAGAAAACCTATTTAATTAGGTATTGTTAAGTATTGGCGAAATAGATTATATAATCTAACAA----------------------ATATCTAATAATATA-------------------TTTCA-------ATATAATAATAAAGTTCTTATTTCTATCATAATTTCCATTGT------ACCATAATTCAATAAATCTTTTCTCAA-TTTATAGATATTTTGATTAATATTCTAGTCTTTGCATGGAATCC---TTTTTTTTATCACTTAAAATTTTTATAGGATTCCTT-----------ATAT-AAAAAGTCTACCTAAACCTAAAG-AAGAT-------AAAAAAAAAAAGAT--------TAAGACAAGAAGAAAGAAACCTTTT-AACAG--------GCTTAAAAGGAGTA--GGGGTAGGGATATAT--TATATATCCTAATAAAAATTTAGAG-----AGATAATAGTTTAAGACAAT----------------------------------------------------------------------------------------------------------------------------------------------------------------------------------------AAAAAAAACTTTTTCTTTAGGTTCGATGGGGA---TTCTGATTTTCCCCATCCGAAAAATGAA-AGAA-CAAACATGCTAAAACT------AAAATGAAAGGTAAAA-CCTTG---TTTATTC-TTTTT---------TGTCTTTCTGAAGTTCATTTTTTTTTTTCTTTTTAA--------AAAA------GTATCAT-----TTTGTTTTTTT-AGAATTTAGTAAACAAAATGATTTTTAG-----TTTACATATCCT-AAAAG---------------------------AAAAAAAAAACACA-----AATTAAA----------------------TATAGGTCCCATTAGGAAATAATAATCATTTAAAAATGAATTCTTT---------TGAATTTAACTAGTCTG-C---------------TT----------TTTTATTTA---------AAAGGGT--------TCAGATTATTAGAATGTTTATTTTTTG--------ATTTATGTGA-----TTGGTTGCACAAAAAAA--------------------------------------------------------------------------------
	'B_robusta'           ------GTGCGAGTCGTTAAGACATAAACTTCTGC------TATTTTTTAAGAGTTAA-----------------------------AATGAATTGAATAGTTTTCTATTCATT----------ATTT---------------ATA--------------TTAATGAACTAAAGAACTAAATTAGATAGTTATATGAGTGCAATAAAACAGCTTATAGAAAAAAGAATTCGC-------AGTAAAAACATTGAGTCTCATTTTCTAGGTATAAGAGTTAAGCGGAAATAAACATAATAAAAAAAGAACTTTGATCCCAAGATTGGTTAATTAATTA-----TCCCGTCTTGACGCGGACTC-----AAAAAAAAAGATCAACCCTAGTAAATTTTCACTATTATTTGTATGTACTAG----TATACATCTATTACCATAATACGCGCGATTG--AAC----AAAAATGGGTGGATGGTTAGAAACACCAAAATATGCAAAGGATTAGTAATAGAGATTTTCAAAATTATCCAAAAT-----AAGA-G---------AAACA-TTTTTTC------AAAATGGATAAT-------AAAAAAAGAATACTAA-TTGGGGCTTTAAATTCGTAGAAATGATTAGGCAGTACTCCCCACGATTCCGATTCAGAATACGCTTCTATCTACCCATTAACTAAATGACTATCCAAAACGAAATAA---TCCCTTATTTCATAAGTTCCCCCC-----TTTTTTTTCTGAGAAACAAGAATAGGAACG-------AAAAAAAAAAAAAAAGAAAGAATACAAG-------TACAAAAAAA-GATAGC----TTTTTTTTTTCTTTCTTATCTCCATGCTAT--TCCAATATTCATTTTCTTT------GTCATATCCAGATTCATATTCCT------------------------AAAGGTAAAATTCGTGTCAGAATTGACGAACTAATGGTAATGGAATGGTTATTTCGTTTTCGT------AATTAAAACCG--CTGGATTAGTTGTATTTCT----AAAAAAAGTATTTTAGTGAAGAATTAAGTTATTACTCAACGAAGAAAAATTTTCA-TTTTTAAAGAGGATGAGATCAATTCAGAAGTCA----TTTT---------TTTAT--------TTATT-------------------------------ATTTTCTTTTTTATTCAAAT-----AAAACTAAAACAGACAGAATTCCATTGATTTAATTTTGGAATACACGATAGATCCATTTTGATACTATACTATCCGACAAAACATACATATCAAGATAAATAATATCGACCAACTCCTTAAATTTATTTATATCTTTTCAGGAGCCGTATGAAGTGAAAATCTCATGTACGGTTCTGTAATAGCGATGAGAACAGTACATGTTATTGGCGACTATAAT-----------------------------------------------------------------------TTTAAAATGAAAATAAGTTATTCATTTCT-----ATAGTTGGATGTGAAAGACATATTT------TGCTTAAAAATAAA----------------------------------------------------------------------------TTATTCGTTACTAGACTATTTATTTACTATAGTATATATTAAAGAT--TTGTTC-TTTTCATTCGATTCCTTTCAT------AATTT-AAGGATTCTATGAAAATCCATTAAAATAGATTATGAGAAACAAACATAAAAGAAAGAC------------------AAAAAGTATAATACTA-------------------------ATATAG------TATTATTGCAAAAAAGAATACAACAAGAAAAGA------GTCTATTCG-----GGTCTGGTCTGGCATTGTCTATTTTAGCCGTCTTCGATTTATATATGAATGGAATATACATGTCATAAAATAGATCGAAAATTTTAAA-------------AACTCAACTTCTCTATTT------ATATGAACTTAATTTGCATTTTTTAATTTGACTGAAACTAGTAATTCATTTT----GTCAAGAATA---TT-----TTTTTTTATAAAATTTCATATTTTACTAATTCC------TTTAGTAAATCCTTTTATAATTTATTTATGT----CAAAGGATTAGTATATATAA------TTTTTTTTTTTT--------GAATTG----AAAAAAATCCATTCAGTTCAAAACATAA-----TTGGTTAATG---------ATTTTAAATAAACGAACT-C---------AAAAAAAAA--GAGTTCTTA-TTTTTTGAGGTTT-AGGC----------AATTCATAC------AA---TTTTTTT--TTGGTATAATTATTTGTCCTTCCTCTA-------TAAACCTTGTTCTAT--------------------GAATAAAAGGTTTTGTAATGCGTAAAA-------AATAATAATGCAAATTTTTAA-TTTT--------ATATATCGTCAG-----AAC-AAAAAAAG-----AAATAGAAGTTTTTACTAAAAATTACATT-----------------------------------T-TAG-TATATTATGGGAACAATTTTAAGTT----------CTTGATTG------GAAATATTTGAAGTATTTG----AAA-AAATTAAGAATAATTAAGAATAGAAAATTCTATTTAACTTTTACATATTTTAATTTGTTATTAACTGACCCTTTTCAAAAG---AAAAAAAAAAG-TTCGTGAA--TCAGAAATAATAAATT------AG------TAA-ATA---------------------------------------------TTCTTCGAAATCATAATAACTTATTTTGATTCAATCGTCGAGATTGA-----------AAGAATCAATTCAATGT---------------------AATATTTTTTAGAAAATAAAAAA-CTGGAT-AAAAAAAATTT-AAGT--AAAAAAAAAATTGTA-----TATTTGTATCGCTTACAATTTTAGCATT--------ATGTCTAAGTATTACACTCAAAAAATTGATCGAAATATTTGTATAGCTTTGTATTAATTGTTAAAGTTATTATTGTGTAAAGAATTTCTCTTACGATTTTAAAAACTTATTTAATTAGGTATTGTTCAGTATTGGGGAAAGATATTATATAATCTAACAA----------------------ATATATAATAATATA-------------------TTAAA-------ATAGAATAATAAAGTTATTATTTCTATCAAAATTTCCATTGT------ACCACAATTCAATAAATCTTTTCTAAA-TTTATAGATATTTTGATTAATATTCTAGTCTCCGCATGGAATCC-TTTTTTTTTTATCACTTCAAATTAGTATAGGATTCCTT-----------ATAT-AAAAAATCCACCTAAACCTAAAG-AAGAT--------AAAAAAAAAAGAT--------TAAGATAAGAAGAAAGAAACTTTTCAAATTG--------GGTTAAAAGGAGTA--GGGGTAGAGATATAT--TATATATGGTAATATAAATTTAGGG-----AGATAATAGTTTAAGACAATT---------AAAAAAAAAGTTTTCAATTTTATCAACTACTTTCATAATTTGAATAAC-----TTA------TTCATTTT-GAATAAAGAATT-----TATTACTAGATTTTC------TATA-------------TTTATAGAATA------AAATATATAATCAAC-------TAAAAATGAAGAAAAAACTTTTTGTTTAGGGTTGATGGGGA---TTCTTATTTTCCCCATCCCAAAAATGAA-AGAA-CAAACATGCTAAAACT------AAAATGAAAGGTAAAA-CCTTG---TTTATTC-TTTTTTCTTTGAACTTTCTTTCTGAAGTTCAG----TTTTTTCTTTTTCA--------AAAA------GGATCCG-------TTTTTTTTT-AGAATTTATTAAACAAACTTCTTTTTAG-----TTTACATACCCT-AAAA-----------------------------AAAAAAAAAAAAG-----AATTCAA----------------------TATAGATCCCCTTAGGAAATAATAATCATTTGAAAATTAATTCTTT---------TAAATTTAACTAGTCTC-T---------------TT----------TTTGATTTA---------AAAGGGT--------TCAGATTATTACAATGTTTCTTTTTTT--------ATTTA-----------------------------------------------------------------------------------------------------------
	'B_roxburghii'        ------GTGCGAGTCGTTAAGACATAAACTTCTGC------TATTTTTTAAGAGTTAA-----------------------------AATGAATTGAATAATTTTCTATTCATT----------ATTT---------------ATA--------------TTAATGAACTAAAGAACTAAATTAGATAGTTATATGAGTGCAATAAAACAGCTTATAGAAAAAAGAATTCGC-------AGTAAAAACATTGAGTCTCATTTTCTAGGTATAAGAGTTAAGCGGAAATAAACATAATAAAAAAAGAACTTTGATCCCAAGATTGGTTAATTAATTA-----TCCCGTCTTGACGCGGACTC-----AAAAAAAAAGATCAACCCTAGTGAATTTTCACTATTATTTGTATGTATTAG----TATACATCTATTACCATAATACGCGCGATTG--AAC----AAAAATGAGTGGATGGTTAGAAACACCAAAATATGCAAAGGATTAGTAATAGAGATTTTCAAAATTATCCAAAAT-----AAGA-G---------AAACA-TTTTTTC------AAAATGGATAAT-------AAAAAAAGAATACTAA-TTGGGGCTTTAAATTCGTAGAAATGATTAGGCAGTACTCCCCACGATTCCGATTCAGAATACGCTTCTATCTACCCATTAACTAAATGACTATCCAAAACGAAATAA---TCCCTTATTTCATAAGTTCCCCCC-----TTTTTTTTCTGAGAAACAAGAATAGGAACG-------AAAAAAAAAAAAAAAGAAAGAATACAAG-------TACAAAAAAA-GATAGC-----TTTTTTTTTCTTTCTTATCTCCATGCTAT--TCCAATATTCATTTTCTTT------GTCATATC------CATATTCAT------------------------AAAGGTAAAATTCGTGTCAGAATTTACGAACTAATAGTAATGGAATGGTTATTTCGTTTTCGT------AATTAAAACCG--CTGGATTAGTTGTATTTCT----AAAAAAAGTATTTTAGTGAAGAATTAAGTTATTACTCAACGAAGAAAAATTTTAA-TTTTTAAAGAGGATGAGATCAATTCAGAAGTCA----TTTT---------TTTAT--------TTATT-------------------------------ATTTTCTTTTTTATTCAAAT-----AAAACCAAAACAGACAGAATTCCATTGATTTAATTTTGGAATACACGATAGATCCATTTTGATACTATACTATCCGACAAAACATACATATCAAGATAAATACTATCGACCAACTCCTTAAATTTATTTATATCTTTTGAGGAGCCGTATGAAGTGAAAATCTCATGTACGGTTCTGTAATAGCGATGAGAACAGTA-ATGTTATTGGCGACTATAAT-----------------------------------------------------------------------TTTAAAATGAAAATAAGTTATTCATTTCT-----ATAGTTGGATGTGAAAGACATATTT------TGCTTAAAAAAAAA----------------------------------------------------------------------------TTATTCGTTACTAGATTATTTATTTACTATAGTATATATTATAGAT--TTGTTC-TTTTCATTCGATTCCTTTCAT------AATCT-AAGGATTCTATGAAAATCCATTAAAATAGATTATGAGAAACAAACATAAAAGAAAGAC------------------AAAAAGTATAATACTA-------------------------ATATAG------TATTATTGCAAAAAAGAATACAACAAGAAAAGA------GTCTATTCG-----GGTCTGGTCTGGCATTGTCTATTTTCGCCGTCTTCGATTTATATATGAATGGAATATACATGTCATAAAATAGATCGAAAATTTTAAA-------------AACTCAACTTCTCTATTT------ATATGAACTTAATTTGCATTTTTTAATTTGACTGAAACTAGTAATTCATTTT----GTCAAGAATA----T-----TTTTTTTATAAAATTTCATATTTTACTAATTCC------TTTAGTAAATCCTTTTATAATTTATTTATGT----CAAAGGATTAGTATATATAA-------TTTTTATTTTT--------GAATTG----AAAAAAATCCATTCAGTTCAAAACATAA-----TTGTTTAATG---------ATTTTAAATAAACGAACT-C----------AAAAAAAA--GAGTTCTTA-TTTTTTGAGGTTT-AGGC----------AATTCATAC------AA---TTTTTTT--TTGGTATAATTATTTGTCCTTCCTCTA-------TAAACCTTGTTCTAT--------------------GAATAAAAAGTTTTGGAATGCGTAAAA-------AATAATAATGCAAATTTTTAA-TTTT--------CTATATCGTCAG-----AAC-AAAAAAAG-----AAATAGAAGTTTTTACTAAAAATTGCATT-----------------------------------T-TAG-TATATTATGGGAACAATTTTAAGTT----------CTTGATTG------GAAATATTTGAAGTATTTG----AAA-AAATTAAGAATAATTAAGAATAGAAAATTCTATTTAACTTTTACATATTTTAATTTGTTATTAACTGACCCTTTTCAAAAG------AAAAAAAG-TTCGTGAA--TCAGAAATTATAAATT------AG------TAA-ATA---------------------------------------------TTCTTCGAAATCATAATAACTTATTTTGATTCAATCGTCGAGATTGA-----------AAGAATCAATTCAATGT---------------------AATATTTTTTAGAAAATAAAAAA-CTGGAT-AAAAAAAAATTTAAGT----AAAAAAAATTGTA-----TATTTGTATCGCTTACAATTTTAGCATT--------ATGTCTAAGTATTACACTCAAAAAATTGATCGAAATATTTGTATAGCTTTGTATTAATTGTTAAAGTTATTATTGTGTAAAGAATTTCTCTTACGATTTTAAAAACTTATTTAATTAGGTATTGTTCAGTATTGGGGAAAGAGATTATATAATCTAACAA----------------------ATATATAATAATATA-------------------TTAAA-------ATAGAATAATAAAGTTATTATTTCTATCAAAATTTCCATTGT------ACCACAATTCAATAAATCTTTTCTAAA-TTTATAGATATTTTGATTAATATTCTAGTCTCCGCATGGAATCC---TTTTTTTTATCACTTCAAATTAGTATAGGATTCCTT-----------ATAT-AAAAAATCCACCTAAACCTAAAG-AAGAT--------AAAAAAAAAAGAT--------TAAGATAAGAAGAAAGAAACTTTTCAAATTG--------GGTTAAAAGGAGTA--GGGGTAGAGATATAT--TATATATGGTAATATAAATTTAGGG-----AGATAATAGTTTAAGACAATT---------AAAAAAAAAGTTTTCAATTTTATCAACTACTTTCATAATTTGAATAAC-----TTA------TTCATTTT-GAATAAAGAATT-----TATTACTAGATTTTC------TATA-------------TTTATAGAATA------AAATATAGAATCAAC-------TAAAAATGAAGAAAAAACTTTTTGTTTAGGGTCGATGGGGA---AAATAAGAATCCCCATCCCAAAAATGAA-AGAA-CAAACATGCTAAAACT------AAAATGAAAGGTAAAA-CCTTG---TTTATTA-TTTTTTCTTTGAACTTTCTTTCTGAAGTTCAG----TTTTTTCTTTTTCA--------AAAA------GGATCAG------TTTTTTTTTT-AGAATTTAGTAAACAAACTTCTTTTTAG-----TTTACATATCCT------------------------------------AAAAAAAAAAG-----AATTCAA----------------------TATAGATCCCATTAGGAAATAATAATCATTTGAAAATTAATTCTTT---------TTAATTTAACTAGTCTC-T---------------TT----------TTTGATTTA---------AAAGGGT--------TCAGATTATTACAATCTTTCTTTTTTT--------ATTTA-----------------------------------------------------------------------------------------------------------
	'B_rubella'           ---------------------------------------------TTTGAAGAGTTAA-----------------------------AATGAATTGAATAATTTTCTATTCATT----------ATTT---------------ATA--------------TTAATGAGCTAAAGAACTAAATTAGATAGTTATATGAGTGAAATAAAACAGCTTATAGAAAAAAGAATTCGC-------AGTAAAAACATTGAGTCTCATTTTCTAGGTATAAGAGTTAAGCGGAAATAAACATAATAAAAAGAGAACTTTGATCCCAAGATTGGTTAATTAATTA-----TCCCGTCTTGACGCGGACTC----AAAAAAAAAAGATCAACCCTAGTGAATTTTCACTATTATTTGTATGTACTAG----TATACATCTATTACCATAATACGCGCGATTG--AACAAAAAAAAATGAGTGGATGATTAGAAACACCAAAATATGCAAAGGATTAGTAATAGAGATTTTCAAAATTATCCAAAAT-----AAGA-G---------AAACA-TTTTTTC------AAAATGGATAAT-------AAAAAAAGAATATTAA-TTGGGGCTTTAAATTCGTAGAAATGATTAGGCCGTACTCCCCACGATTCCGATTCAGAATACGCTTCTATCTACCCATTAACTAAATAACTATCCAAAACGAAATAA---TCCTTTATTTCATAAGTTCCCCCCC--TTTTTTTTTTCTGAGAAACAAGAATAGGAACG--------AAAAAAAAAAAATAGAAAGAATACAAG-------TACAAAAAAA-GATAGC-------TTTTTTTCTTTCTTATCTCCACGCTATTTTCAAATATTCATTTTGTTT------GCCATATC------------CAT------------------------AAAGGTAAAATTCGTGTCAGAATTGACGAACTAACGGTAATGGAATGGTTATATCGTTTTCGT------AATTAAAACCG--CTGGATTAGTTGTATTTAT----AAAAAAAGTATTTTAGTGAAGAATTAAGTTATTACTCAACGAAGAAAAATTTTAA-TTTTTAAAGAGGATGAGATCAATTCAGAAGTCA----TTTT---------T---------------TT-------------------------------ATTTTCTTTTTTATTCAAAT-----AAAACTAAAACAGACAGAATTTCATTGATTTAATTTTTGAATACACGATAAATCTATTTGGATACTATACTATCCGACAAAACATACATATCAAGATAAATAATATCGACCAACTCCTTAAATTTATTTATATCTTTTGAGGAGCCGTA-------------------------------------------------------------------------------------------------------------------------------------------------------------------------------------------------------------------------------------------------------------------------------------------------------------------------TTTATTTACTATAGTATATATTATAGGT--TTGTTC-TTTTCATTCGATTCCTTTCAT------AATCT-AAGGATTCTATGAAAATCTATTAAAATAGATTATGAGAAACAAACATAAAAGCAAGAC------------------AAAAAGTAGAATACTA-------------------------ATATAG------TATTATTGCAAAAAGGAATACAACAAGAAAAGA------GTCTATTCG-----GGTCTGGTCTGGCATTGTCTATTTTCGTAGTCTTCAATTTATATATGAATGGAATATACATGTCATAAAATAGATCGAAAATTTTAAA-------------AACTCAACTTCTCTATTTATATGAATATGAACTTAATTTGCATTTTTTAATTCGACTGAAACTAGTAATTCATTTT----GTCAAGAATA--TAT-----TTTTTTT-TTGAATTTTATATTTTACTAATTCC------TTTAGTAAATCTTTTTAGAATTTATTTATGT----CAAAGGATTAGTATATATAATTTTTTTTTTTTTTTTTT--------GAATTG----AAAAAAATCCATTCAGTTCAAAACATAA-----TTGGTTAATG---------ATTTTAAATAACCGAACT-----------AAAAATAAA--TAGTTCTTA-TTTTTTGAGGTTT-AGGC----------AATTGATAC------AAA---TTCAAT--TTGGTATAATTATTTGTTCTTCCTATA-------TAAACCTTGTTCTAT--------------------GAATAAAAAGTTTTGTAATGCGTAAAA-------AATAATAATGCAAATTTTTAA-TTTT--------CTATATTGTCAG-----AAC-AAAAAAAT-----AAATAGAAGTTTTTACTAAAAATTGCATT-----------------------------------T-TAG-TATATTATGGGAACAATTTTTAGTTCTTGATTGGACTTGATTG------GAAATATTTGAAGTATTTG----AAA-AAATGAAGAATAATTAAGAATAGAAAAT---------------------------------------------------------------------------------------------------------------------------------------------------------------------------------------------------------------------------AGAATCAATTAAATGT---------------------AATATTTTTTAGAAAAAAAAAAA-CTGGATAAAAAAAAATTT-AAGT---AAAAAAAAATTGTA-----TATTTTTATCGCTTACAATTTTAGCATT--------ATGTCTAAGTATTACACTCAAAAAATTGTTCGAAATATTTGTATAGCTTTATATTAATTGTTAAAGTTATTATTGTGTAAAGAATTTCTCTTACGATTTAAAAAACTTATTGAATTAGGTATTGTTCAGTATTGGCGAAATAAATTCTAGAATCTAACAA----------------------ATATATAATAATATA-------------------TTAAA-------ATATAATAATAAAGTTATTATTTCTCTCAAAATTTCCATTGT------ACCATAATTCAATAAATCTTTTCTAAATTTTATAGACATTTTGATTAATATTCTAGTCTCCGCATGGAATCC----TTTTTCTATCACTTCAAATTAGTATAGGATTCCTT-----------ATAT-AAAAAATCCACCTAAACCTAAAG-AAGAT---------AAAA------------------------------------------------------------------------------------------------------------------------------------------------------------------------------------------------------------------------------------------------------------------------------------------------------------------------------------------------------------------------------------------------------------------------------------------------------------------------------------------------------------------------AAAA------GGATCCG---TTTTTTTTTTTTT-AGAATTTAGTAAACAAACTTCTTTTTAG-----TTTACATACCCG-----------------------------------AAAAAAAAAAAG-----AATTCAA----------------------TATAGATTCCATTAGGAAATAATAATCATTTTCAAGTGAATTCTTT---------TTAATTTAACTAGTGTC-T---------------TT----------TTTGATTTA---------AAAGGGT--------TCAGATTATTACAATGTTTCTTTTTTT--------ATTTATTTGA-----TTTGTCGCACAAAAAAACTTTTTGAATTCCC------------------------------------------------------------------
	'B_rubida'            ---------------------------------------------TTTTAAGAGTTAA-----------------------------AATGAATTGAATAGTTTTCTATTCATT----------ATTT---------------ATA--------------TTAATGAACTAAAGAACTAAATTAGATAGTTATATGAGTGAAATAAAACAGCTTATAGAAAAAAGAATTCGC-------AGTAAAAAGATTAAGTCTCATTTTCTAGGTATAAGAGTTAAGCGGAAATAAACATAATAAAAAGAGAACTTTTATCCCAAGATTGGTTAATTAATTA-----TCCCGTCTTGACGCGGACTC----AAAAAAAAAAGATCAACCCTAGTGAATTTTCACTATTATTTGTATGTACTAG----TATACATCTATTACCATAATACGCGCGATTG--AAC----AAAAATGAGTGGATGGTTAGAAACACCAAAATATGCAAAGGATTAGTAATAGAGATTTTCAAAATTATCCAAAAT-----AAGA-GAAGA----GAAACATTTTTTTC------AAAATGGATAAT-------AAAAAAAGAATACTAA-TTGGGGCTTTAAATTCGTAGAAATGATTAGGCAGTACTCCCCACGATTCCGATCCAGAATACGCTTCTATCTACCCATTAACTAAATGACTATCCAAAACGAAATAA---TCCCTTATTTCATAAGTTCCCCCC-----TTTTTTTTCTGAGAAACAAGAATAGGAACG---------AAAAAAAAAAATAGAAAGAATACAAG-------TACAAAAAAA-GATATC----TTTTTTTTTTCTTTCTTATCTCCATGCTAT--TCCAATATTCATTTTCTTT------GCCATATC------CATATTCAT------------------------AAAGGTAAAATTCGTGTCAGAATTGACGAAC------TAATGGAATGGTTATTTCGTTTTCGT------AATT-AAACCG--CTGGATTTTTTGTATTTCT----AAAAAAAGTATTTTAGTGAAGAATTAAGTTATTACTCAACGAAGACAAATTAAAA-TTTTTAAAGAGGATGAGATCAATTCAGAAGTCA----TTTT---------TTTAT--------TTATT-------------------------------ATTTTCTTTTTTATTCAAAT-----AAAACTAAAACAGACAGAATTCCATTGATTTAATTTTGGAATACATGATAGATAGATTTTGATACTATACTATCCGACAAAACATACATATCAAGATAAATAATATCGACCAACTCCTTAAATTTATTTATATCTTTTGAGGAGCCGTA--------------------------------------------------------------------------------------------------------------------------------------------------------------------------------------------------------------------------------------------------------------------------------------------------------------------------------------------------------------------------TCCTTTCAT------AATCT-ACTGAATCTATGAAAATCCATTTAAATATATTATGAGAAACAAACATAAAAGAAAGAC------------------AAAAAGTATAATAATA-------------------------ATATAG------TATTATTGCAAAAAAGAATACAACAAGAAAAGA------GTCTATTCG-----GGTCTGGTCTGGCATTGTCTATTTTCGCCGTCTTCCGTTTATATATGAATGGAATATACATGTCATAAAATAGATCGAAAATTTTAAA-------------AACTCAACTTTTCTATTT------ATATGAACTTAATTTGCATTTTTTAATTCGACTGAAACTAGTAATTCATTTT----GTAAAGAATA--TTTT----TCTTTTTTTTTAATTGAATATTTTACTAATTCC------TTTAGTAAATCCTTTTATAATTTATTTATGT----CAAAGGATTAGTATATATAA---------TTTTTTTTT--------TAATTG----AAAAAAATCCATTCAGTTCAAAAGATAA-----TTGGTTAATT---------ATTTTTAATAAACGAACT-----------AAAAAAAAA--TAGTTCTTA-TTTTTTTGGGTTTAGGGC----------AATTCATAC------AAA-TTTTTTTT--TTGGTATAATTATTTGTCCTTCCTCTA-------TAAACCTTGTTCTAT--------------------GAATAAAAAGTTTTGTAATGCGTAAAA-------AATAATAATGCAAATTTTTAATTTTT--------CTATATCGTCAG-----AAC-AAAAAAAA--------------------------------------------------------------------------------------------------------------------------------------------------------------------------------------------------------------------------------------------------------------------------------------------------------------------------------------------------------------------------------------------------------------AGAATCAATTCAATGT---------------------AATATTTTTTAGAAAATCAAAAA-CTGGAT-AAAAAAAATTT-AAGT--AAAAAAAAAATTGTA-----TATTTGTATCGCTTACAATTTTAGCATT--------ATGTATAAGTATTACACTCAAAAAATTGATTGAAATATTTGTATAGCTTTGTATTAATTGTTAAAGTTATTATTGTGTAAAGAATTTCTCTTACGATTTAGAAAACTTATTTAATTAGGTATTGTTCAGTATTGGGGAAATATATTATATAATCTAACAA----------------------ATATCTAATAATATA-------------------TTTAA-------ATATAATAATAAAGTTATTATTTCTAGCAAAATTTCCATTGT------ACCATAATTCAATAAATCTTTTCTAAA-TTTATAGATATTTTGATTAATATTCTATTCTCCGCATGGAATCT----TTTTTTTATCACTTCAAATTAGTATAGGATTCCTT-----------ATAT-AAAAAATCCACCTAAACCTAAAG-AAGAT---------AAAAAAAAAGAT--------TAAGATAAGAAGAAATAAACTTTTCAAATTG--------GGTTACAAGGAGTA--GGGGTAGAGATATAT--TTTATATGGTAATAAAAATTTAGAG-----AGATAATAGTTTAAGACAATT---------AAAAAAAAAGTTTTCAATTTTATCAACTAATTTCATAATTTTAATAAC-----TTA------TTCATTTT-GAATAAAGAATT-----TATTACTAGATTTTGTATATTTATA-------------TTTATAGAATA------AAATATATAATCAAA-------TCAAAATGAAGAAAAAACTTTTTGTTTAGGGTCGATGGGG-------------TTCCCATCCCAAAAATGAA-AGAA-CAAACATGCTAAAACT------AAAATTAAAGGGAAAA-CCTTG---TTTATTC-TTTTTTCTTTGAACTTTCTTTCTGAAGTTAAG----TTTTTTCTTTTTCA--------AAAAGTAAAAGTATCAGTTTTTTTTTTTTTTTT-AGAATTTAGTAAACAAACTTCTTTTTAG-----TTTACATACCCT-------------------------------------AAATTAAAAA-------------------------------------------------------GAATTCATTTTCAAATGAATTCTTT---------TTAATTTAACTAGTCTC-T---------------TT----------TTTTATTTA---------AAAGGGT--------TCAGATTATTAGAATGTTTCTTTTTTT--------ATTTATTTGA-----TTTGTCGCACAAAAAAACTTTTTGAATTCCC------------------------------------------------------------------
	'B_rufipila'          CTCTACGTGCGAGTCGTTAAGACATAAACTTCTCC------TTTTTTTTAAGAGTTAA-----------------------------AATGAATTGAATAGTTT--TATTCATT----------ATTT---------------ATA--------------TTAATGAACTAAAGAACTAAATTAGATAGTTATATGAGTGAAATAAAACAGCTTATAGAAAAAAGAATTCGC-------AGTAAAAACATTGAGTCTCATTTTCTAGGTATAAGAGTTAAGCGGAAATAAACATAATAAAAAGAAAACTTTTATCCCAAGATTGGTTAATTAATTA-----TCCCGTCTTGACGCGGACTC---AAAAAAAAAAAGATCAACCCTAGTCAATTTTCAATATTATTTGTATGTACTAG----TATACATCTATTACCATAATACGCGCGATTG--AAC----AAAAATGAGTGGATGGTTAGAAACACCAAAATATGCAAAGGATTAGTAATAGAGATTTTCAAAATTATCTAAAAT-----AAGA-GAAGA----GAAGCA-TTTTTGA------AAAATGGATAAT-------AAAAAAAGAATACTAA-TTGGGGCTTTAAATTCGTAGAAATGATTAGGCAGTACTCCCCACGATTCCGATCCAGAATACACTTCTATCTACCCATTAACTAAATGACTATCCAAAACGAAATAA---TCCCTTATTTCATAAGTTCCCCCC-----TTTTTTTTCTGAGAAACAAGAATAGGAACG----------AAAAAAAAAATAGAAAGAATACAAG-------TACAAAAAAA-GATATC----TTTTTTTTTTCTTTCTTATCTCCATGTTAT--TCCAATATTCATTTTCTTT------GCCATATC------CATATTCAT------------------------AAAGGTAAAATTCGTGTCAGAATTGACGAAC------TAATGGAATGGTTATTTCGTTTTCGTAATTAAAATTAAAACCG--CTGGATTATTTGTATTTCT----AAAAAAAGTATTTTAGTGAAGAATTAAGTTATTACTCAATGAAGAAAAATTCAAA-TTTTTAAAGAGGATGAGATCAATTCAGAAGTCA----TTTTT---------------------------------------------------------------TTTTTTATTCAAAT-----AAAACTAAAACAGACAGAATTCCATTGATTTAATTTTGGAATACACGATAGATAGATTTTGATACTATACTATCCGATAAAACATACATATCAAGATAAATAATATCGACCAACTCCTTAAATTTATTTATATCTTTTGAGGAGCCGTATGAAGTGAAAATCTCATGTACGGTTCTGTAATAGCGATGAGAACAGTA-ATGTTATTGCCGACTATAATTATCTAACAGTTCAAGTACAGTTGATATAGTGTTTTTTTGATATAGAAGTGCGCTTTTTTGGAACTGCCATTTTAAAATGAAAATAAGTTATTCATTTCT-----ATAGTTGGATGTGAAAGACATATTT------TGCTTAAAAAAAAAAAGATTCTTTA-CAAAATGAATTACTAGTTTCAGTCGAATTAAAAAATGCAAATTAAGTTCATATAAATAGAAAAATGATTCGTTACTATACTATTTATTTACTATACTATATATTATATAT--TTGTTC-TTTTCATTCGATTCCTTTCAT------AATCT-AAGGATTCTATGAAAATCCATTTAAATATATTATGAGAAACAAACATAAAAGAAAGAC------------------AAAAAGTATAATAATA-------------------------ATATAG------TATTATTGCAAAAAAGAATACAACAAGAAAAGA------GTCTATTCG-----GGTCTGGTCTGGCATTGTCTATTTTTTCCGTCTTCCATTTATATATGAATGGAATATACATGTCATAAAATAGATCGAAAATTTTAAA-------------AACTCAACTTTTTTTTTT--------------------------------------------------------------------------TTT-----TATTT-------TTTTAAAATTTAACAAATCCC------TTTAAAAAATTCTTTTAAAATTTATTTAAAT----------------------------------TTTTTTTT--------TAATTG----AAAAAAATTCCTTCAGTTCAAAAGAGAA-----TAGGTTAATG---------ATTTTTAATAAACGAATT-C---------AAAAAAAAA--AAGTTCTTA-TTTTTTTGGGTTT-GGGC----------AATTCATAC------AAA---TTTTTT--TTGGTATAATTATTTGTCCTTCCTCTA-------TAAACCTTGTTCTAT--------------------GAATAAAAAGTTTTGTAATGCGTAAAA-------AATAATAATGAAAATTTTTAA-TTTT--------CTATATCGTCAG-----AAC-ACAAAAAG-----AAATAGAAGTTTTTACTAAAAATTTCATT-----------------------------------T-TAG-TATATTATGGGAACAATTTTAAGTT----------CTTGATTG------GAAATATTGGAAATATTTG----AAA-AAATTCAGAATAATTAAGAATAGAAAATTCTATTTAACTTTTACATATTTTAATTTGTTATTAACTGACCCTTTTCAAAAA--------AAAAAG-TTCGTGAA--TCAGAAATAATAAATT------AG------TAA-ATAGTAACAAAATCTTTTTTTATGGAATATACATATCAATATT------------AAATCATAATAACTTATTTTGATTCAATCGTCGAGATTGA-----------AAGAATCAATTCAATGT---------------------AATATTTTTTAGAAAATCAAAAA-CTGGAT--------------------AAAAAAAAATTGTA-----TATTTGTATCGCTTACAATTTTAGCATT--------ATGTCTAA-----ACACTCAAAAAAAGGATTGAAATATTTGTATAGCTTTGTGTTAATTGTTAAAGTTATTATTGTGTAAAGAATTTCTCTTACGATTTAGAAAACTTATTTAATTAGGTATTGTTCAGTATTCGGGAAATAGATTATATAATCTAACAA----------------------ATATCTAATAATATA-------------------TTGAA-------ATAGAATAATAAAGTTATTATTTCTATCAAAATGT-CATTGT------ACCATAATTCAATAAATCTTTTCTAAA-TTTATAGATATTTTGATTAATATTCTAGTCTCCGCATGGAATCT----TTTTTTTATCACTTCAAATTAGTATAGGATTCCTT-----------ATAT-AAAAAATCCACCTAAACCTAAAG-AAGAT--------AAAAAAAAAAGAT--------TAAGATAAGAAGAAAGAAACTTTTCAAATTA--------GGTTAAACGGAGTA--GGGGTAGAGATATAT--TCTATATGGTAATAAAAATTTAGGG-----AGATAATAGTTTAAGACAATA---------AAAAAAAAAGTTTTCAATTTTATCAACTAATTTCATAATTTTAATAAC-----TTA------------TT-GAATAAAGAATT-----TATTACTAGATTTTCTATATTTATA-------------TTTATAGAATA------AAATATAGAATCAAA-------TAAAAATGAAGAAAAAAGTTTTTGTTTAGGGTCGATGGGGA---TTCTTATTTTCCCCATCCCAAAAATGAA-AGAA-CAAACATGCTAAAACG------AAAATTAAAGGTAAAA-CCTTG---TTTATTC-TTTTTTCTTTGAACTTTCTTTCTGAAGTTCAA----TTTTTTATTTTTCA--------AAAA------GTATCCG------TTTTTTTTTT-AGAATTTAGTAAACAAACTTCTTTTTAG-----TTTACATACCCT-------------------------------------AAAAAAAAAG-----AATTCAA----------------------TATAGATCCCATTAGGAAATAATAATCATTTTCAAATGAATTCTTT---------TTAATTTAACTAGTCTC-T---------------TT----------TTTGATTTA---------AAAGGGT--------TTAGATTATTAGAATGTTTCTTTTTTT--------ATTTATTTGA-----TTTGTCGCACAAAAAAACTTTTTGAATTCCCTGTAGAAAGAGATTTTGCTAATGAAAAAGCTTTCAACGCTGCCCAATACCCTTTACTTTTCCAAA-
	'B_lui'               ------GTGCGAGTCGTTAAGACATAAACTTCTCC------TATTTTTTAAGAGTTAA-----------------------------AATGAATTGAATAGTTTTCTATTCATT----------ATTT---------------ATA--------------TTAATGAACTAAAGAACTAAATTAGATAGTTATATGAGTGAAATAAAACAGCTTATAGAAAAAAGAATTCGC-------AGTAAAAACATTCAGTCTCATTTTCTAGGTATAAGAGTTAAGCGGAAATAAACATAATAAAAAGAGAACTTTTATCCCAAGATTGGTTAATTAATTA-----TCCCGTCTTGACGCGGACTC----AAAAAAAAAAGATCAACCCTAGTGAATTTTCACTATTATTTGTATGTACTAG----TATACATCTATTACCATAATACGCGCGATTG--AAC----AAAAATGAGTGGATGGTTAGAAACACCAAAATATACAAAGGATTAGTAATAGAGATTTTCAAAATTATCCAAAAT-----AAGA-GAAGA----TAAACA-TTTTTTC------AAAATGGATAAT-------AAAAAAAGAATACTAA-TTGGGGCTTTAAATTCGTAGAAATGATTAGGCAGTACTCCCCACGATTCCGATCCAGAATACGCTTCTATCTACCCATTAACTAAATGACTATCCAAAACGAAATAA---TCCCTTATTTCATAAGTTCCCCCC------TTTTTTTCTGAGAAACAAGAATAGGAACG-----AAAAAAAAAAAAAAATAGAAAGAATACAAG-------TACAAAAAAA-GATATC---TTTTTTTTTTTCTTTCTTATCTCCATGCTAT--TCCAATATTCATTTTCTTT------GCCATATC------CATATTCAT------------------------AAAGGTAAAATTCGTGTCAGAATTGACGAAC------TAATGGAATGGTTATTTCGTTTTCGT------AATTAAAACCG--CTGGATTATTTGTATTTCT----AAAAAAAGTATTTTAGTGAAGAATTAAGTTATTACTCAACGAAGAAAAATTTAAA-TTTTTAACGAGGATGAGATCAATTCAGAAGTTA--TTTTTT---------TTTAT--------TTATT-------------------------------ATTTTCTTTTTTATTCAAAT-----AAAACTAAAACAGACAGAATTCCATTGATTTAATTTTGGAATACACGATAGATAGATTTGGATACTATACTATCCGACAAAACATACATATCAAGATAAATAATATCGACCAACTCCTTAAATTTATTTATATCTTTTGAGGAGCCGTATGAAGTGAAAATCTCATGTACGGTTCTGTAATAGCGATGAGAACAGTA-ATGTTATTGCCGACTATAAT-----------------------------------------------------------------------TTTAAAATTAAAATAAGTTATTCATTTCT-----ATAGTTGGATGTGAAAGACATATTT------TGCT-AAAAAAAAAAAA-------------------------------------------------------------------------TGATTCGTTACTATACTATTTATTTACTATACTATATATTATATAT--TTGTTC-TTTTCATTCGATTCCTTTCAT------AATCT-AAGGATTCTATGAAAATCCATTAAAATATATTATGAGAAACAAACATAAAAGAAAGAC------------------AAAAAGTATAATAATA-------------------------ATATAG------TATTATTGCAAAAAAGAATACAACAAGAAAAGA------GTCTATTCA-----GGTTTGGTCTGGCATTGTCTATTTTCCCCGTCTTCCATTTATATATGAATGGAATATACATGTCATAAAATAGATCGAAAATTTTTAA-------------AACTCAACT----------------------------------------------------------------------------------------------------------------------------------TTTAGTAAATCCTTTTATAATTTATTTATGT----CAAAGGATTAGTATATATAA----------TTTTTTTT--------TAATTG----AAAAAAATCCATTCAGTTCAAAAGAGAA-----TTGGTTAATG---------ATTTTTAATAAACGAACT-C----------AAAAAAAA--TAGTTCTTA-TTTTTTTTGGTTT-GGGC----------AATTCATAC------AAA--TTTTTTT--TTGGTATAATTATTTGTCCTTCCTCTA-------TAAACCTTGTTCTGT--------------------GAATAAAAAGTTTTGTAATGCGTAAAA-------AATAATAATGCAAATTTTTAA-TTTT--------CTATATCGTCAG-----AAC-AAAAAAAG-----AAATAGAAGTTTTTACTAAAAATTG--TT----------------CCCATAATATACTAAAATG-------------------CAATTTTTAGTT----------CTTGATTG------GAAATATTTGAAGTATTTG----AAA-AAATTCAGAATAATTAAGAATAGAAAATTCTATTTAACTTTTACATATTTTAATTTGTTATTAACTGACCCTTTTCAAAAGAAAAAAAAAAAAAG-TTCGTGAA--TCAGAAATAATAAATT------AG------TAA-ATAGTAACAAAATCTTTTTTT--------------------------TTTC-TCGAAATCATAATAACTTATTTTGATTCAATCGTCGAG-----------------------------------------------------------------------------------------------------------------------------------------------TTAGCATT--------ATGTCTAAGTATTACACTCAAAAAATTGATTGAAATATTTGTATAACTTTGTATTAATTGTTAAAGTTATTATTGTGTAAAGAATTTCTCTTACGATTTAGAAAACTTATTTAATTAGGTATTGTTCAGTATTGGGGAAATAGATTATATAATCTAACAA----------------------ACATCTAATAATATA-------------------TTTAA-------ATATAATAATAAAGTTATTATTTCTATCAAAATTTCCATTGT------ACAAAAATTCAATAAATCTTTTCTAAA-TTTATAGATATTTTGATTAATATTCTAGTCTCCACATGGAATCC----TTTTTTTATCACTTCAAATTAGTATAGGATTCCTT-----------ATAT-AAAAAATCCACCTAAACCTAAAG-AAGAT-------AAAAAAAAAAAGAT--------TAAGATAAGAAGAAAGAAACTTTTCGAGTTG--------GGTTAAAAGGAGTA--GGGATAGAGATATAT--TATATATGGTAATATAAATTTAGGG-----AGATAATAGTTTAAGACAATT--------AAAAAAAAAAGTTTTCAATTTTATCAACTAATTTCATAATTTTAAGAAC-----TTA------TTTATTTT-GAATAAAAAATT-----GATTAGTAGATTTTCTATATTTATA-------------TTTATAGAATA------AAATTTATAATCAAA-------TAAAAATGAAGAAAAAACTTTTTGTTTAGGGTCGATGGGGA---TTCTTATTTTCCCCATCCCAAAAATGAA-AGAA-CAAACATGCTAAAACG------AAAATTAAAGGTAAAA-CCTTG---TTTATTC-TTTTTTCTTTGAACTTTCTTTCTTAAGTTAAG----TTTTTTCTTTTTCA--------AAAAAAAAA----TCAG-----TTTTTTTTTTT-AGAATTTAGTAAACAAACTTCTTTTTAG-----TTTACATATCCT--------------------------------------AAAAAAAAG-----AATTAAA----------------------TATAGATCCCA-------------------TAAAAATTAATTCTTT---------TTAATTTAACTAGTCTC-TTTTTTTTTTTATTTATT----------TTTGATTTA---------AAAGGGT--------TCAGATTATTAGAATGTTTCTTTTTTT--------AT--------------------------------------------------------------------------------------------------------------
	'B_bamaensis'         ------GTGCGAGTCGTTAAGACATAAACTTCTCC------TATTTTTTAAGAGTTAA-----------------------------AATGAATTGAATAGTTTTCTATTCATT----------ATTT---------------ATA--------------TTAATGAACTAAAGAACTAAATTAGATAGTTATATGAGTGAAATAAAACAGCTTATAGAAAAAAGAATTCGC-------AGTAAAAACATTCAGTCTCATTTTCTAGGTATAAGAGTTAAGCGGAAATAAACATAATAAAAAGAGAACTTTTATCCCAAGATTGGTTAATTAATTA-----TCCTGTCTTGACGCGGACTC----AAAAAAAAAAGATCAACCCTAGTGAATTTTCACTATTATTTGTATGTACTAG----TATACATCTATTACCATAATACGCGCGATTG--AAC----AAAAATGAGTGGATGGTTAGAAACACCAAAATATACAAAGGATTAGTAATAGAGATTTTCAAAATTATCCAAAAT-----AAGA-GAAGA----TAAACA-TTTTTTC------AAAATGGATAAT------AAAAAAAAGAATACTAA-TTGGGGCTTTAAATTCGTAGAAATGATTAGGCAGTACTCCCCACGATTCCGATCCAGAATACGCTTCTATCTACCCATTAACTAAATGACTATCCAAAACGAAATAA---TCCCTTATTTCATAAGTTCCCCCC------TTTTTTTCTGAGAAACAAGAATAGGAACG-------AAAAAAAAAAAAATAGAAAGAATACAAG-------TACAAAAAAA-GATATC----TTTTTTTTTTCTTTCTTATCTCCATGCTAT--TCCAATATTCATTTTCTTT------GCCATATC------CATATTCAT------------------------AAAGGTAAAATTCGTATCAGAATTGACGAAC------TAATGGAATGGTTATTTCGTTTTCGT------AATTAAAACCG--CTGGATTATTTGTATTTCT----AAAAAAAGTATTTTAGTGAAGAATTAAGTTATTACTCAACGAAGAAAAATTTAAA-TTTTTAACGAGGATGAGATCAATTCAGAAGTTA--TTTTTT---------TTTAT--------TTATT-------------------------------ATTTTCTTTTTTATTCAAAT-----AAAACTAAAACAGACAGAATTCCATTGATTTAATTTTGGAATACACGATAGATAGATTTGGATACTATACTATCCGACAAAACATACATATCAAGATAAATAATATCGACCAACTCCTTAAATTTATTTATATCTTTTGAGGAGCCGTATGAAGTGAAAATCTCATGTACGGTTCTGTAATAGCGATGAGAACAGTA-ATGTTATTGCCGACTATAAT-----------------------------------------------------------------------TTTAAAATTAAAATAAGTTATTCATTTCT-----ATAGTTGGATGTGAAAGACATATTT------TGCT-AAAAAAAAAAAA-------------------------------------------------------------------------TGATTCGTTACTATACTATTTATTTACTATACTATATATTATATAT--TTGTTC-TTTTCATTCGATTCCTTTCAT------AATCT-AAGGATTCTATGAAAATCCATTAAAATATATTATGAGAAACAAACATAAAAGAAAGAC------------------AAAAAGTATAATAATA-------------------------ATATAG------TATTATTGCAAAAAAGAATACAACAAGAAAAGA------GTCTATTCA-----GGTTTGGTCTGGCATTGTCTATTTTCGCCGTCTTCCATTTATATATGAATGGAATATACATGTCATAAAATAGATCGAAAATTTTTAA-------------AACTCAACT----------------------------------------------------------------------------------------------------------------------------------TTTAGTAAATCCTTTTATAATTTATTTATGT----CAAAGGATTAGTATATATAA----------TTTTTTTT--------TAATTG----AAAAAAATCCATTCAGTTCAAAAGAGAA-----TTGGTTAATG---------ATTTTTAATAAACGAACT-C----------AAAAAAAA--TAGTTCTTA-TTTTTTTGGGTTT-GGGC----------AATTCATAC------AAA--TTTTTTT--TTGGTATAATTATTTGTCCTTCCTCTA-------TAAACCCTGTTCTGT--------------------GAATAAAAAGTTTTGTAATGCGTAAAA-------AATAATAATGAAAATTTTTAA-TTTT--------CTATATCGTCAG-----AAC-AAAAAAAG-----AAATAGAAGTTTTTACTAAAAATTG--TT----------------CCCATAATATACTAAAATG-------------------CAATTTTTAGTT----------CTTTATTG------GAAATATTTGAAGTATTTG----AAA-AAATTCAGAATAATTAAGAATAGAAAATTCTATTTAACTTTTACATATTTTAATTTGTTATTAACTGACCCTTTTCAAAAGAAAAAAAAAAAAAG-TTCGTGAA--TCAGAAATAATAAATT------AG------TAA-ATAGTAACAAAATCTTTTTTT--------------------------TTTC-TCGAAATCATAATAACTTATTTTGATTCAATCGTCGAG-----------------------------------------------------------------------------------------------------------------------------------------------TTAGCATT--------ATGTCTAAGTATTACACTCAAAAAATTGATTGAAATATTTGTATAACTTTGTATTAATTGTTAAAGTTATTATTGTGTAAAGAATTTCTCTTACGATTTAGAAAACTTATTTAATTAGGTATTGTTCAGTATTGGGGAAATAGATTATATAATCTAACAA----------------------ACATCTAATAATATA-------------------TTTAA-------ATATAATAATAAAGTTATTATTTCTATCAAAATTTCCATTGT------ACAAAAATTCAATAAATCTTTTCTAAA-TTTATAGATATTTTGATTAATATTCTAGTCTCCACATGGAATCC----TTTTTTTATCACTTCAAATTAGTATAGGATTCCTT-----------ATAT-AAAAAATCCACCTAAACCTAAAG-AAGAT---------AAAAAAAAAGAT--------TAAGATAAGAAGAAAGAAACTTTTCGAATTG--------GGTTAAAAGGAGTA--GGGATAGAGATATAT--TATATATGGTAATATAAATTTAGGG-----AGATAATAGTTTAAGACAATT--------AAAAAAAAAAGTTTTCAATTTTATCAACTAATTTCATAATTTTAAGAAC-----TTA------TTTATTTT-GAATAAAAAATT-----GATTAGTAGATTTTCTATATTTATA-------------TTTATAGAATA------AAATTTATAATCAAA-------TAAAAATGAAGAAAAAACTTTTTGTTTAGGGTCGATGGGGA---TTCTTATTTTCCCCATCCCAAAAATGAA-AGAA-CAAACATGCTAAAACG------AAAATTAAAGGTAAAA-CCTTG---TTTA--------TTCTTTGAACTTTCTTTCTTAAGTTAAG----TTTTTTCTTTTTCA--------AAAAAAAAA----TCAG-----TTTTTTTTTTT-AGAATTTAGTAAACAAACTTCTTTTTAG-----TTTACATATCCT-------------------------------------AAAAAAAAAG-----AATTAAA----------------------TATAGATCCCATTAGGAAATAATAATCATTTAAAAATTAATTCTTT---------TTAATTTAACTAGTCTC-T---------------TT----------TTTGATTTA---------AAAGGGT--------TCAGATTATTAGAATGTTTCTTTTTTT--------AT--------------------------------------------------------------------------------------------------------------
	'B_scabrifolia'       ------GTGCGAGTCGTTAAGACATAAACTTCTCC------TATTTTTTAAGAGTTAA-----------------------------AATGAATTGAATAGTTTTCTATTCATT----------ATTT---------------ATA--------------TTAATGAACTAAAGAACTAAATTAGATAGTTATATGAGTGAAATAAAACAGCTTATAGAAAAAAGAATTCGC-------AGTAAAAACATTCAGTCTCATTTTCTAGGTATAAGAGTTAAGCGGAAATAAACATAATAAAAAGAGAACTTTTATCCCAAGATTGGTTAATTAATTA-----TCCCGTCTTGACGCGGACTC----AAAAAAAAAAGATCAACCCTAGTGAATTTTCACTATTATTTGTATGTACTAG----TATACATCTATTACCATAATACGCGCGATTG--AAC----AAAAATGAGTGGATGGTTAGAAACACCAAAATATACAAAGGATTAGTAATAGAGATTTTCAAAATTATCCAAAAT-----AAGA-GAAGA----TAAACA-TTTTTTC------AAAATGGATAAT-------AAAAAAAGAATACTAA-TTGGGGCTTTAAATTCGTAGAAATGATTAGGCAGTACTCCCCACGATTCCGATCCAGAATACGCTTCTATCTACCCATTAACTAAATGACTATCCAAAACGAAATAA---TCCCTTATTTCATAAGTTCCCCCC------TTTTTTTCTGAGAAACAAGAATAGGAACG-------AAAAAAAAAAAAATAGAAAGAATACAAG-------TACAAAAAAA-GATTTT--TTTTTTTTTTTTCTTTCTTATCTCCATGCTAT--TCCAATATTCATTTTCTTT------GCCATATC------CATATTCAT------------------------AAAGGTAAAATTCGTGTCAGAATTGACGAAC------TAATGGAATGGTTATTTCGTTTTCGT------AATTAAAACCG--CTGGATTATTTGTATTTCT----AAAAAAAGTATTTTAGTGAAGAATTAAGTTATTACTCAACGAAGAAAAATTTAAA-TTTTTAACGAGGATGAGATCAATTCAGAAGTTA--TTTTTT---------TTTAT--------TTATT-------------------------------ATTTTCTTTTTTATTCAAAT-----AAAACTAAAACAGACAGAATTCCATTGATTTAATTTTGGAATACACGATAGATAGATTTGGATACTATACTATCCGACAAAACATACATATCAAGATAAATAATATCGACCAACTCCTTAAATTTATTTATATCTTTTGAGGAGCCGTATGAAGTGAAAATCTCATGTACGGTTCTGTAATAGCGATGAGAACAGTA-ATGTTATTGCCGACTATAAT--------------------------------------TGATATAGAAGTGCGTTTTTTTGGAACTGCCATTTTAAAATTAAAATAAGTTATTCATTTCT-----ATAGTTGGATGTGAAAGACATATTT------TGCT-AAAAAAAAAAAA-------------------------------------------------------------------------TGATTCGTTACTATACTATTTATTTACTATACTATATATTATATAT--TTGTTC-TTTTCATTCGATTCCTTTCAT------AATCT-AAGGATTCTATGAAAATCCATTAAAATATATTATGAGAAACAAACATAAAAGAAAGAC------------------AAAAAGTATAATAATA-------------------------ATATAG------TATTATTGCAAAAAAGAATACAACAAGAAAAGA------GTCTATTCA-----GGTTTGGTCTGGCATTGTCTATTTTCCCCGTCTTCCATTTATATATGAATGGAATATACATGTCATAAAATAGATCGAAAATTTTTAA-------------AACTCAACT----------------------------------------------------------------------------------------------------------------------------------TTTAGTAAATCCTTTTATAATTTATTTATGT----CAAAGGATTAGTATATATAA----------TTTTTTTT--------TAATTG----AAAAAAATCCATTCAGTTCAAAAGAGAA-----TTGGTTAATG---------ATTTTTAATAAACGAACT-C----------AAAAAAAA--TAGTTCTTA-TTTTTTTGGGTTT-GGGC----------AATTCATAC------AAA--TTTTTTT--TTGGTATAATTATTTGTCCTTCCTCTA-------TAAACCTTGTTCTGT--------------------GAATAAAAAGTTTTGTAATGCGTAAAA-------AATAATAATGCAAATTTTTAA-TTTT--------CTATATCGTCAG-----AAC-AAAAAAAG-----AAATAGAAGTTTTTACTAAAAATTG--TT----------------CCCATAATATACTAAAATG-------------------CAATTTTTAGTT----------CTTGATTG------GAAATATTTGAAGTATTTG----AAA-AAATTCAGAATAATTAAGAATAGAAAATTCTATTTAACTTT---------------------------------------------------------------------------------------------------------------------------------------------------TTCTTCGAAATCATAATAACTTATTTTGATTCAATCGTCGAG-----------------------------------------------------------------------------------------------------------------------------------------------TTAGCATT--------ATGTCTAAGTATTACACTCAAAAAATTGATTGAAATATTTGTATAACTTTGTATTAATTGTTAAAGTTATTATTGTGTAAAGAATTTCTCTTACGATTTAGAAAACTTATTTAATTAGGTATTGTTCAGTATTGGGGAAATAGATTATATAATCTAACAA----------------------ACATCTAATAATATA-------------------TTTAA-------ATATAATAATAAAGTTATTATTTCTATCAAAATTTCCATTGT------ACAAAAATTCAATAAATCTTTTCTAAA-TTTATAGATATTTTGATTAATATTCTAGTCTCCACATGGAATCC----TTTTTTTATCACTTCAAATTAGTATAGGATTCCTT-----------ATAT-AAAAAATCCACCTAAACCTAAAG-AAGAT--------AAAAAAAAAAGAT--------TAAGATAAGAAGAAAGAAACTTTTCGAGTTG--------GGTTAAAAGGAGTA--GGGATAGAGATATAT--TATATATGGTAATATAAATTTAGGG-----AGATAATAGTTTAAGACAATT--------AAAAAAAAAAGTTTTCAATTTTATCAACTAATTTCATAATTTTAAGAAC-----TTA------TTTATTTT-GAATAAAAAATT-----GATTAGTAGATTTTCTATATTTATA-------------TTTATAGAATA------AAATTTAWAATCAAA-------TAAAAATGAAGAAAAAACTTTTTGTTTAGGGTCGATGGGGA---TTCTTATTTTCCCCATCCCAAAAATGAA-AGAA-CAAACATGCTAAAACG------AAAATTAAAGGTAAAA-CCTTG---TTTATTC-TTTTTTTTTTGAACTTTCTTTCTTAAGTTAAG----TTTTTTCTTTTTCA--------AAAAAAAAA----TCAG------TTTTTTTTTT-AGAATTTAGTAAACAAACTTCTTTTTAG-----TTTACATATCCT-------------------------------------AAAAAAAAAG-----AATTAAA----------------------TATAGATCCCA-------------------TAAAAATTAATTCTTT---------TTAATTTAACTAGTYTY-TTTTTTTTTTTATTTATT----------TTTGATTTA---------AAAGGGT--------TCAGATTATTAGAATGTTTCTTTTTTT--------ATTTATTTGA-----TTTGTCGCACAAAAAAACTTTTTGAATTCCCTGTAGAAAGCGATTTTGCTAATGAAAAAGCTTTCAACGCTGCCCAATACCCTTTGCTGT-CCAAAT
	'B_scottii'           ------------------------------------------------------------------------------------------------------TTTCTATTCATT----------ATTT---------------ATA--------------TTAATGAACTAAAGAACTAAATTAGATAGTTATATGAGTGCAATAAAACAGCTTATAGAAAAAAGAATTCGC-------AGTAAAAACATTGAGTCTCATTTTCTAGGTATAAGAGTTAAGCGGAAATAAACATAATAAAAAAAGAACTTTGATCCCAAGATTGGTTAATTAATTA-----TCCCGTCTTGACGCGGACTC-----AAAAAAAAAGATCAACCCTAGTAAATTTTCACTATTATTTGTATGTACTAG----TATACATCTATTACCATAATACGCGCGATTG--AAC----AAAAATGAGTGGATGGTTAGAAACACCAAAATATGCAAAGGATTAGTAATAGAGGTTTTCAAAATTATCCAAAAT-----AAGA-G---------AAACA-TTTTTTC------AAAATGGATAAT-------AAAAAAAGAATACTAA-TTGGGGCTTTAAATTCGTAGAAATGATTAGGCAGTACTCCCCACGATTCCGATTCAGAATACGCTTCTATCTACCCATTAACTAAATGACTATCCAAAACGAAATAA---TCCCTTATTTCATAAGTTCCCCCC----TTTTTTTTTCTGAGAAACAAGAATAGGAACG-----------AAAAAAAAAAA---------------------ACAAAAAAA-GATAGC----TTTTTTTTTTCTTTCTTAT-TCCATGCTAT--TCCAATATTCATTTTCTTT------GTCATATCCAGATTCATATTCCT------------------------AAAGGTAAAATTCGTGTCAGAATTGACGAACTAATGGTAATGGAATGGTTATTTCGTTTTCGT------AATTAAAACCG--CTGGATTAGTTGTATTTCT----AAAAAAAGTATTTTAGTGAAGAATTAAGTTATTACTCAACGAAGAAAAATTTTCA-TTTTTAAAGAGGATGAGATCAATTCAGAAGTCA----TTTT---------TTTAT--------TTATT-------------------------------ATTTTCTTTTTTATTCAAAT-----AAAACTAAAACAGACAGAATTTCATTGATTTAATTTTGGAATACACGATAGATCCATTTTGATACTATACTATCCGACAAAACATACATATCAAGATAAATAATATCGACCAACTCCTTAAATTTATTTATATCTTTTCAGGAGCCGTA-------------------------------------------------------------------------------------------------------------------------------------------------------------------------------------------------------------------------------------------------------------------------------------------------------------------------TTTATTTACTATAGTATATATTAAAGAT--TTGTTC-TTTTCATTCGATTCCTTTCAT------AATTT-AAGGATTCTATGAAAATCCATTAAAATAGATTATGAGAAACAAACATAAAAGAAAGAC------------------AAAAAGTATAATACTA-------------------------ATATAG------TATTATTGCAAAAAAGAATACAACAAGAAAAGA------GTCTAT----------------------------------------------------------------------TCATAAAATAGATCGAAAATTTTAAA-------------AACTCAACTTCTCTATTT------ATATGAACTTAATTTGCATTTTTTAATTTGACTGAAACTAGTAATTCATTTT----GTCAAGAATA--TTT-----TTTTTTTATAAAATTTCATATTTTACTAATTCC------TTTAGTAAATCCTTTTATAATTTATTTATGT----CAAAGGATTAGTATATATAA-------TTTTTTTTTTT--------GAATTG----AAAAAAATCCATTCAGTTCAAAACATAA-----TTGGTTAATG---------ATTTTAAATAAACGAACT-C---------AAAAAAAAA--GAGTTCTTA-TTTTTTGAGGTTT-AGGC----------AATTCATAC------AA---TTTTTTT--TTGGTATAATTATTTGTCCTTCCTCTA-------TAAACCTTGTTCTAT--------------------GAATAAAAGGTTTTGTAATGCGTAAAA-------AATAATAATGCAAATTTTTAA-TTTT--------ATATATCGTCAG-----AAC-AAAAAAAG-----AAATAGAAGTTTTTACTAAAAATTACATT-----------------------------------T-TAG-TATATTATGGGAACAATTTTAAGTT----------CTTCATTG------GAAATATTTGAAGTATTTG----AAA-AAATTAAGAATAATTAAGAATAGAAAAT---------------------------------------------------------------------------------------------------------------------------------------------------------------------------------------------------------------------------AGAATCAATTCAATGT---------------------AATATTTTTTAGAAAATAAAAAA-CTGGAT---------------------AAAAAAAATTGTA-----TATTTGTATCGCTTACAATTTTAGCATT--------ATGTCTAAGTATTACACTCAAAAAATTGATCGAAATATTTGTATAGCTTTGTATTAATTGTTAAAGTTATTATTGTGTAAAGAATTTCTCTTACGATTTTAAAAACTTATTTAATTAGGTATTGTTCAGTATTGGGGAAAGAGATTATATAATCTAACAA----------------------ATATATAATAATATA-------------------TTAAA-------ATAGAATAATAAAGTTATTATTTCTATCAAAATTTCCATTGT------ACCACAATTCAATAAATCTTTTCTAAA-TTTATAGATATTTTGATTAATATTCTAGTCTCCGCATGGAATCC-TTTTTTTTTTATCACTTCAAATTAGTATAGGATTCCTT-----------ATAT-AAAAAATCCACCTAAACCTAAAG-AAGAT---------AAAAAAAAAGAT--------TAAGATAAGAAGAAAGAAACTTTTCAAATTG--------GGTTAAAAGGAGTA--GGGGTAGAGATATAT--TATATATGGTAATATAAATTTAGGG-----AGATAATAGTTTAAGACAATT---------AAAAAAAAAGTTTTCAATTTTATCAACTACTTTCATAATTTGAATAAC-----TTA------TTCATTTT-GAATAAAGAATT-----TATTACTAGATTTTC------TATA-------------TATATAGAATA------AAATATATAATCAAC-------TAAAAATGAAGAAAAAACTTTTTGTTTAGGGTTGATGGGGA----TCTTATTTTCCCCATCCCAAAAATGAA-AGAA-CAAACATGCTAAAACT------AAAATGAAAGGTAAAA-CCTTG---TTTATTC-TTTTTTCTTTGAACTTTCTTTCTGAAGTTCGG----TTTTTTCTTTTTCA--------AAAA------GGATCCG-----TTTTTTTTTTT-AGAATTTAGTAAACAAACTT-TTTTTGG-----TTTACATACCCT--AAA-----------------------------AAAAAAAAAAAAG-----AATTCAA----------------------TATAGATCCCATTAGGAAATAATAATCATTTGAAAATTAATTCTTT---------TTAATTTAACTAGTCTC-T---------------TT----------TTTGATTTA---------AAAGGGT--------TCAGATTATTACAATGTTTCTTTTTTT--------ATTTATTTGA-----TTTCTCGCACAAAAAAACTTTTTGAATTCCC------------------------------------------------------------------
	'B_sibthorpioides'    ----------------------------------------------------------------------------------------------------GTTTTCTATTCATT----------ATTT---------------TTA--------------TTAATGAACTAAAGAACTAAATTAGATAGTTATATGAGTGAAATAAAACAGCTTATAGAAGAACGAATTCGC-------AGTAAAAACATTGAGTCTCATTTTCTAGGTATAAGAATTAAGCGGAAATAAACATAATAAAAAGAGAACTTTTATCCCAAGATTGGTTAATTAATTA-----TCCCTTCTTGACGCGGACTCAAAAAAAAAAAAAAGATCAACCCTAGTGAATTTTCACTATTATTTATATGTACTAG----TATACATCTATTACCATAATACGCGCGATTG--AAC----AAAAATGAGTGGATGGTTAGAAACACAAAAATATGCAAAGGATTAGTAATAGAGATTTTCAAAATTTTCCAAAAT-----AAGA-TACGA----AAAAAA-TTTTTTC------AAAATGGATAAT-------A------------------------------------------------------------------GATCCAGAATACGATTTTATCTACCCATTAATAAAATGACTATCCAAAACGAAATAA---TCCCTTATTTCATAAGTTCCCCC-------TTTTTTTCTGAGAAACAAGAATAGGAACG-----------AAAAAAAAATAGAAAGAATACAAG-------TACAAAAAAA-GATAGC----TTTTTTTTTTCTTTCGTATTTCCATGCTAC--TCCAATATTCATTTTCTTT------GCCATATA------CATATTCAT------------------------AAAGGTAAAATTCGTGTCAGAATTGACGAAC------TAATGGAATGGTTATTTCGTTTTCGT------AATTAAAACCG--CTGGATTATTTGTATTTCT----AAAAAAAGTATTTTAGTGAAGAATTAAGTTATTACTCAACGAAGAAAAATTTAAA-TTTTTAAAGAGGATGAGATCAATTCAGAAGTCA----TTTT---------TTTAT--------TTATT-------------------------------ATTTTCTTTTTTATTCAAAT-----AAAACTAAAACAGACAGAATTACATTGATTTAATTTTGGAATACACGATAGATAGATTTTGATACTATACTATCCGACAAAACATACATATCAAGATAAAGAATATCCAACAACTCCTTA-----------------------------------------------------------------------------------------------------------------------------------------------------------------------------------------------------------------------------------------------------------------------------------------------------------------------------------------------------------------------------TATAT--TTGTTC-TTTTCAGTCGATTCCTTTCAT------AATCT-AAGGATTCTATGAAAATCCATTAAAATATATTCTGAGAAACAAACAAAAAAGAAAGAT------------------AAAAAGTATAATACTA-------------ATATAGTATTATTTATAG------TATTATTGAAAAAGAGAATACAACAAGAAAAGA------ATCTATTCAGGTC-TGTCTGGTCTGGCATTGTCTATTTTTTCCGTTTTACATTTATATATGAATGGAATATACATGTCATAAAATAGATCTAAAATTTTTAA-------------AACTCAACTTTTCTATTT------ATATGAACTTAATTTGCATTTTTTAATTCGACTGAAATTAGTAA----------------AGAATA---TT-----TTTTTTTATAAAATTGAATATTTTACTAATTCC------TTTAGTAAATCCTTTTATAATTTATTTATGT----CAAAGGATTAGTATATATAA---------TTTTTTTTT---------AATTG---AAAAAAAATCCATTCAGTTCAAAAGATAA-----TTGTTTAATG---------ATTTTCAATAAACGAACT-C-----------AAAAAAA--GAGTTCTTA-TTTTTTTGGGTTT-GGGC----------AATTCATAC------AAA--TTTTTTT--TTGGTATAATTATTTGTCCTTCCCCTA-------TAAACCTTGTTCTCT--------------------GAATAAAAAGTTTTGTAATTCGTCAAA-------AATAATAATGCAAATTTTAAA-TTTT--------CTATATCGTCAG-----AAC-AAAAAAAG-----AAATAGAAGTTTTTACTAAAAATTGCATT-----------------------------------T-TAG-TATATTATGGGAACAATTGTAAGTT----------CTTGATTG------GAAATATTTGAAGTATTTG----AAAGAAATTAAGAATA-------------------------------------------------------------------------------------------------------------------------------------------------------------------------------------------------------------------------------------------------------------------------------------------------------------T-AAAAAACATTT-ACGT---AAAAAAATATTGTA-----TATTTGTATCGCTTACAATTTTAACATT--------ATGTCTAAGTATTACACTCAAAAAATTGATCGAAATA----------TTTGTATTAATTGTTAAAGTTATTATTGTGTAAAGAATTTCTCTTACGATTTAGAAAACTAATTTAATTAGGTATTGTTCAGTATTGGGGAAATAGATTATATAATCTAACAA----------------------ATATCTAATAATATA-------------------TTTAAATATAATATATAATAAGGAAGTTATTATTTCTATCAGAATTTCCATTGT------ACCATAATTC-ATAAATCTTTTCTAAA-TTTATAGATATTTTGAGTAATATTCTAATCTCCGCATGGAATCC----TTTTTTTATCACTTCGAATTAGTATAGGATTCCTT-----------ATAT-AAAAAATACACCTAAACCTAAAG-AAGAA-----------------------------------------------------------------------------------------------------------------------------------------------------------------AAAAAAAAAGTTTTCAATTTTTTCAACTAATTTCATAATTTGAATAAC-----TTA------TTCATTTT-GAATAAAGAATT-----TATTACTAGATTTTC------TATA-------------TTTATAGAATA------AAATATAGAATCAAA-------TAAAAATGAAGAAAAAACTTTTTGTTTAGGGTCGATGGGGA---TTCTTATTTTCCCCATCCCAAAAACGAA-AGAA-CAAACATGCTAAAACT------AAAATGAAAAAGAAAA-CCTTG---TTTATTC-TTTGTTCTTTGAACTTTCTTTTTGAAGTTAAG----TTTTTTCTTTTTCA--------AAAA------GTATCAG-----TTTTTTTTTTT-AGAATTTAGTAAACAAACTTTTTTTTAG-----TTTACATACCCT-------------------------------------ACAAAAAAAG-----AATTCAA----------------------TATAGATCCCATTAGGAAATAATAATTATTTTCAAATGAATTCTTTTTAAT----TTAATTTAACTAGTCTC-T---------------TT-TTTAATTGTTTTGATTGT---------AAAGGGT--------TCAGATTATTACAATGTTTCTTGTTTT--------ATTTATTTGA-----TTTGTCGCACAAAAAAACTTTTTGAATTCC-------------------------------------------------------------------
	'B_sikkimensis'       ------GTGCGAGTCGTTAAGACATAAACTTCTGC------TATTTTTTAAGAGTTAA-----------------------------AATGAATTGAATAATTTTCTATTCATT----------ATTT---------------ATA--------------TTAATGAACTAAAGAACTAAATTAGATAGTTATATGAGTGCAATAAAACAGCTTATAGAAAAAAGAATTCGC-------AGTAAAAACATTGAGTCTCATTTTCTAGGTATAAGAGTTAAGCGGAAATAAACATAATAAAAAAAGAACTTTGATCCCAAGATTGGTTAATTAATTA-----TCCCGTCTTGACGCGGACTC-----AAAAAAAAAGATCAACCCTAGTGAATTTTCACTATTATTTGTATGTACTAG----TATACATCTATTACCATAATACGCGCGATTG--AAC----AAAAATGAGTGGATGGTTAGAAACACCAAAATATGCAAAGGATTAGTAATAGAGATTTTTAAAATTATCCAAAAT-----AAGA-G---------AAACA-TTTTTTC------AAAATGGATAAT-------AAAAAAAGAATACTAA-TTGGGGCTTTAAATTCGTAGAAATGATTAGGCAGTACTCCCCACGATTCCGATTCAGAATACGCTTCTATCTACCCATTAACTAAATGACTATCCAAAACGAAATAA---TCCCTTATTTCATAAGTTCCCCCC---TTTTTTTTTTCTGAGAAACAAGAATAGGAACG-----------AAAAAAAAAAAGAAAGAATACAAG-------TACAAAAAAA-GATAGC-----TTTTTTTTTCTTTCTTATCTCCATGCTAT--TCCAATATTCATTTTCTTT------GTCATATC------CATATTCAT------------------------AAAGGTAAAATTCGTGTCAGAATTGACGAACTAATGGTAATGGAATGGTTATTTCGTTTTCGT------AATTAAAACCG--CTGGATTAGTTGTATTTCT----AACAAAAGTATTTTAGTGAAGAATTAAGTTATTACTCAACGAAGAAAAATTTTAA-TTTTTAAAGAGGATGAGATCAATTCAGAAGTCA----TTTT---------TTTAT--------TTATT-------------------------------ATTTTCTTTTTTATTCAAAT-----AAAACTAAAACAGACAGAATTCCATTGATTTAATTTTGGAATACACGATAGATCGATTTGGATACTATACTATCCGACAAAACATACATATCAAGATAAATAATATCGACCAACTCCTTAAATTTATTTATATCTTTTGAGGAGCCGTATGAAGTGAAAATCTCATGTACGGTTCTGTAATAGCGATGAGAACAGTA-ATGTTATTGGCGACTATAAT-----------------------------------------------------------------------TTTAAAATGAAAATAAGTTATTCATTTCT-----ATAGTTGGATGTGAAAGACATATTT------TGCTTAAAAAAAAA----------------------------------------------------------------------------TTATTCGTTACTAGACTATTTATTTACTATAGTATATATTATAGAT--TTGTTC-TTTTCATTCGATTCCTTTCAT------AATCT-AAGGATTCTATGAAAATCCATTAAAATAGATTATGAGAAACAAACATAAAAGAAAGAC------------------AAAAAGTATAATACTA-------------------------ATATAG------TATTATTGCAAAAACGAATACAACAAGAAAAGA------GTCTATTCG-----GGTCTGGTCTGGCATTGTCTATTTTCGCCGTCTTCGATTTATATATGAATGGAATATACATGTCATAAAATAGATCGAAAATTTTAAA-------------AACTCAACTTCTCTATTT------ATATGAACTTAATTTGCATTTTTTAATTCGACTGAAACTAGTAATTCATTTT----GTCAAGAATA--TTT-----TTTTTTTATAAAATTTCATATTTTACTAATTCC------TTTAGTAAATCCTTTTATAATTTATTTATGT----CAAAGGATTAGTATATATAA-------TTTTTTTTTTT--------GAATTG-AAAAAAAAAATCCATTCAGTTCAAAACATAA-----TTGGTTAATG---------ATTTTAAATAAACGAACT-C----------AAAAAAAA--GAGTTCTTA-TTTTTTGAGGTTT-AGGC----------AATTCATAC------AAA-TTTTTTTT--TTGGTATAATTATTTGTCCTTCCTCTA-------TAAACCTTGTTCTAT--------------------GAATAAAAAGTTTTGTAATGCGTAAAA-------AATAATAATGCAAATTTTTAA-TTTT--------CTATATCGTCAG-----AAC-AAAAAAAG-----AAATAGAAGTTTTTACTAAAAATTGCATT-----------------------------------T-TAG-TATATTATGGGAACAATTTTAAGTT----------CTTGATTG------GAAATATTTGAAGTATTTG----AAA-AAATTAAGAATAATTAAGAATAGAAAATTCTATTTCACTTTTACATATTTTTATTTGTTATTAACTGACCCTTTTCAAAAG---AAAAAAAAAAG-TTCGTGAA--TCAGAAATAATAAATT------AG------TAA-ATA---------------------------------------------TTCTTCGAAATCATAATAACTTATTTTGATTCAATCGTCGAGATTGA-----------AAGAATCAATTCAATGT---------------------AATATTTTTTAGAAAATAAAAAA-CTGGAT-AAAAAAAATTT-AAGT---AAAAAAAAATTGTA-----TATTTGTATCGCTTACAATTTTAGCATT--------ATGTCTAAGTATTACACTCAAAAAATTGATCGAAATATTTGTATAGCTTTGTATTAATTGTTAAAGTTATTATTGTGTAAAGAATTTCTCTTACGATTTTAAAAACTTATTTAATTAGGTATTGTTCAATATTGGGGAAAGATATTATATAATCTAACAA----------------------ATATATAATAATATA-------------------TTAAA-------ATAGAATAATAAAGTTATTATTTCTATCAAAATTTCCATTGT------ACCACAATTCAATAAATCTTTTCTAAA-TTTATAGATATTTTGATTAATATTCTAGTCTCCGCATGGAATCC--TTTTTTTTTATCACTTCAAATTAGTATAGGATTCCTT-----------ATAT-AAAAAATCCACCTAAACCTAAAG-AAGAT----------AAAAAAAAGAT--------TAAGATAAGAAGAAAGAAACTTTTCAAATTG--------GGTTAAAAGGAGTA--GGGGTAGAGATATAT--TATATATGATAATAAAAATTTAGGG-----AGATAATAGTTTAAGACAATT---------AAAAAAAAAGTTTTCAATTTTATCAACTACTTTCATAATTTGAATAAC-----TTA------TTCATTTT-GAATAAAGAATT-----TATTACTAGATTTTC------TATA-------------TTTATAGAATA------AAATATATAATCAAC-------TAAAAATGACGAAAAAACTTTTTGTTTAGGGTCGATGGGGA---TTCTTATTTTCCCCATCCCAAAAATGAA-AGAA-CAAACATGCTAAAAAT------AAAATGAAAGGTAAAA-CCTTG---TTTATTC-TTTTTTCTTTGAACTTTCTTTCTGAAGTTCAG----TTTTTTCTTTTTCA--------AAAA------GGATCCG----TTTTTTTTTTTT-AGAATTTAGTAAACAAACTTCTTTTTAG-----TTTACATACCCT-AAAA-----------------------------AAAAAAAAAAAAG-----AATTCAA----------------------TATAGATCCCATTAGGAAATAATAATCATTTGAAAATTAATTCTTT---------TTAATTTAACTAGTCTC-T---------------TT----------TTTGATTTA---------AAAGGGT--------TCAGATTATTACAATGTTTCTTTTTTT--------ATTTA-----------------------------------------------------------------------------------------------------------
	'B_silletensis'       ------GTGCGAGTCGTTAAGACATAAACTTCTGC------TATTTTTTAAGAGTTAA-----------------------------AATGAATTGAATAATTTTCTATTCATT----------ATTT---------------ATA--------------TTAATGAACTAAAGAACTAAATTAGATAGTTATATGAGTGCAATAAAACAGCTTATAGAAAAAA-AATTCGC-------AGTAAAAACATTGAGTCTCATTTTCTAGGTATAAGAGTTAAGCGGAAATAAACATAATAAAAAAAGAACTTTGATCCCAAGATTGGTTAATTAATTA-----TCCCGTCTTGACGCGGACTC-----AAAAAAAAAGATCAACCCTAGTGAATTTTCACTATTATTTGTATGTACTAG----TATACATCTATTACCATAATACGCGCGATTG--AAC----AAAAATGAGTGGATGGTTAGAAACACCAAAATATGCAAAGGATTAGTAATAGAGATTTTCAAAATTATCCAAAAT-----AAGA-G---------AAACA-TTTTTTC------AAAATGGATAAT-------AAAAAAAGAATACTAA-TTGGGGCTTTAAATTCGTAGAAATGATTAGGCAGTACTCCCCACGATTCCGATTCAGAATACGCTTCTATCTACCCATTAACTAAATGACTATCCAAAACGAAATAA---TCCCTTATTTCATAAGTTCCCCCCC--TTTTTTTTTTCTGAGAAACAAGAATAGGAACG-----------AAAAAAAAAAAGAAAGAATACAAGTACAAAATACAAAAAAA-GATAGC---TTTTTTTTTTTCTTTCTTATCTCCATGCTAT--TCCAATATTCATTTTCTTT------GTCATATC------CATATTCAT------------------------AAAGGTAAAATTCGTGTCAGAATTGACGAACTAATGGCAATGGAATAGTTATTTCGTTTTCGT------AATTAAAACCG--CTGGATTAGTTGTATTTCT----AAAAAAAGTATTTTAGTGAAGAATTAAGTTATTACTCAACGAAGAAAAATTTTAA-TTTTTAAAGAGGATGAGATCAATTCAGAAGTCA----TTTT---------TTTAT--------TTATT-------------------------------ATTTTCTTTTTTATTCAAAT-----AAAACTAAAACAGACAGAATTCCATTGATTTAATTTTGGAATACACGATAGATCCATTTTGATACTATACTATCCGACAAAACATACATATCAAGATAAATAATATCGACCAACTCCTTAAATTTATTTATATCTTTTGAGGAGCCGTATGAAGTGAAAATCTCATGTACGGTTCTGTAATAGCGATGAGAACAGTA-ATGTTATTGGCGACTATAAT-----------------------------------------------------------------------TTTAAAATGAAAATAAGTTATTCATTTCT-----ATAGTTGGATGTGAAAGACATATTT------TTCTT-AAAAAAAA----------------------------------------------------------------------------TTATTCGTTACTAGATTATTTATTTACTATAGTATATATTATAGAT--TTGTTC-TTTTCATTCGATTCCTTTCAT------AATCT-AAGGATTCTATGAAAATCCATTAAAATAGATTATGAGAAACAAACATAAAAGAAAGAC------------------AAAAAGTATAATACTA-------------------------ATATAG------TATTATTGCAAAAAAGAATACAACAAGAAAAGA------GTCTATTCG-----GGTCTGGTCTGGCATTGTCTATTTTCGCCGTCTTCGATTTATATATGAATGGAATATACATGTCATAAAATAGATCGAAAATTTTAAA-------------AACTCAACTTCTCTATTT------ATATGAACTTAATTTGCATTTTTTAATTTGACTGAAACTAGTAATTCATTTT----GTCAAGAATA----T-----TTTTTTTATAAAATTTCATATTTGACTAATTCC------TTTAGTAAATCCTTTTATAATTTATTTATGT----CAAAGGATTAGTATATATAA---------TTTTTTTTT--------GAATTG----AAAAAAATCCATTCAGTTCAAAACATAA-----TTGTTTAATG---------ATTTTAAATAAACGAACT-C----------AAAAAAAA--GAGTTCTTA-TTTTTTGAGGTTT-AGGC----------AATTCATAC------AAA---TTTTTT--TTGGTATAATTATTTGTCCTTCCTCTA-------TAAACCTTGTTCTAT--------------------GAATAAAAAGTTTTGGAATGCGTAAAA-------AATAATAATGCAAATTTTAAA-TTTT--------CTATATCGTCAG-----AAC-AAAAAAAG-----AAATATAAGTTTTTACTAAAAATTGCATT-----------------------------------T-TAG-TATATTATGGGAACAATTTTAAGTT----------CTTGATTG------GAAATATTTGAAGTATTTG-----AA-AAATTAAGAATATTTAAGAATAGAAAATTCTATTTAACTTTTACATATTTTAATTTGTTATTAACTGACCCTTTTCAAAAG---AAAAAAAAAAG-TTCGTGAA--TCAGAAATAATAAATT------AG------TAA-ATA---------------------------------------------TTCTTCGAAATCATAATAACTTATTTTGATTCAATCGTCGAGATTGA-----------AAGAATCAATTCAATGG--------------------TAATATTTTTTAGAAAATAAAAAA-CTGGAT-AAAAAAAATTT-AAGT--AAAAAAAAAATTGTA-----TATTTGTATCGCTTACAATTTTAGCATT--------ATGTCTAAGTATTACACTCAAAAAATTGATCGAAATATTTGTATAGCTTTGTATTAATTGTTAAAGTTATTATTGTGTAAAGAATTTCTCTTACGATTTTAAAAACTTATTTAATTAGGTATTGTTCAGTATTGGGGAAAGAGATTATATAATCTAACAA----------------------ACATATAATAATATA-------------------TTAAA-------ATAGAATAATAAAGTTATTATTTCTATCAAAATTTCCATTGT------ACCACAATTCAATAAATCTTTTCTAAA-TTTATAGATATTTTGATTAATATTCTAGTCTCCGCATGGAATCC----TTTTTTTATCACTTCAAATTAGTATAGGATTCCTT-----------ATATAAAAAAATCCACCTAAACCTAAAG-AAGAT----------AAAAAAAAGAT--------TAAGATAAGAAGAAAGAAACTTTTCAAATTG--------GGTTAAAAGGAGTA--GGGGTAGAGATATAT--TATATATGGTAATAAAAATTTAGGG-----AGATAATAGTTTAAGACAATT----------AAAAAAAAGTTTTCAATTTTATCAACTACTTTCATAATTTGAATAAC-----TTA------TTCATTTT-GAATAAAGAATT-----TATTACTAGATTTTC------TATA-------------TTTATAGAATA------AAATATAGAATCAAC-------TAAAAATGAAGAAAAAACTTTTTGTTTAGGGTCGATGGGGA---TTCTTATTTTCCCCATCCCAAAAATGAA-AGAA-CAAACATGCTAAAACT------AAAATGAAAGGTAAAA-C--------------------------------------AAAGTTCAG----TTTTTTCTTTTTCA--------AAAA------GGATCCG-----TTTTTTTTTTT-AGAATTTAGTAAACAAACTTCTTTTTAG-----TTTACATACCCT-----------------------------------AAAAAAAAAAAG-----AATTCAA----------------------TATAGATCCCATTAGGAAATAATAATCATTTGAAAATTAATTCTTT---------TTAATTTAACTAGTCTC-T---------------TT----------TTTGATTTA---------AAAGGGT--------TCAGATTATTACAATGTTTCTTTTTTT--------TATTTA----------------------------------------------------------------------------------------------------------
	'B_sinofloribunda'    ---------------------------------------------TTTTAAGAGTTAA-----------------------------AATGAATTGAATAGTTTTCTATTCATT----------ATTT---------------ATA--------------TTAATGAACTAAAGAACTAAATTAGATAGTTATATGAGTGAAATAAAACAGCTTATAGCAACAAGAATTCGC-------AGTAAAAACATTGAGTCTCATTTTCTAGGTATAAGAGTTAAGCGGAAATAAACATAATAAAAAGATAACTTTTATCCCAAGATTGGTTAATTAATTA-----TCCCGTCTTGACGCGGACTC----AAAAAAAAAAGATCAACCCTAGTGAATTTTCACTATTATTTGTATGTACTAG----TATACATCTATTACCATAATACGCGCGATTG--AAC----AAAAATGAGTGGATGGTTAGAAACACCAAAATATGCAAAGGATTAGTAATAGAGATTTTCAAAATTATCCAAAAT-----AAGA-GAAGATAAACAAACA-TTTTTTC------AAAATGGATAAT-------AAAAAAAGAATACTAA-TTGGGGCTTTAAATTCGTAGAAATGATTAGGCAGTACTCCCCAAGATTCCGATCCAGAATACGCTTCTATCTACCCATTAACTAAATGACTATCCAAAACGAAATAA---TCCCTTATTTCATAAGTTCCCCCC-----CTTTTTTTCTGAGAAAGAAGAATAGGAACA---------AAAAAAAAAAATAGAAAGAATACAAG-------TACAAAAAAA-GATATCTTTTTTTTTTTTTTCTTTCTTATCTCCATGCTAT--TCCAATATTCATTTTCTTT------GCCATATC------CATCTTCAT------------------------AAAGGTAAAATTCGTGTCAGAATTGACGAAC------TAATGGAATGGTTATTTCGTTTTCGT------AATTAAAACCG--CTGGATTATTTGTATTTCT----AAAAAAAGTATTTTAGTGAAGAATTAAGTTATTACTCAACGAAGAAAAATTTAAA-TTTTTAACGAGGATGAGATCAATTCAGAAGTTA--TTTTTT---------TTTAT--------TTATT-------------------------------ATTTTCTTTTTTATTCAAAT-----AAAACTAAAACAGACAGAATTCCATTGATTTAATTTTGGAATACACGATAGATAGATTTTGATACTATACTATCCGACAAAACATACATAGCAAGATAAATAATATCGACCAACTCCTTAAATTTATTTATATCTTTTGAGGAGCCGTA-----------------------------------------------------------------------------------------------------------------------------------------------------------------------------------------------------------------------------------------------------------------------------------------------------------------------------------------TATATTATATAT--TTGTTC-TTTTCATTCGATTCCTTTCAT------AATCT-AAGGATTCTATGAAAATCCATTAAAATATATTATAAGAAACAAACATAAAAGAAAGAC------------------AAAAAGTATAATAATA-------------------------ATATAG------TATTATTGCAAAAAAGAATACAACAAGAAAAGA------GTCTATTCG-----GGTCTGGTCTGGCATTGTCTATTTTCGCCGTCTTCCTTTTATATATGAATGGAATATACATGTCATAAAATAGATCGAAAATTTTTAA-------------AACTCAACTTTTCTATTT------ATATGAGCTTAATTTTCATTTTTTAATTCGACTGAAACTAGTAATTCATTTT----GTAAAGAATC--TTT-----TTTTTTT-----ATTTAATATTTTACTAATTCC------TTTAGTAAATCCTTTTATAATTTATTTATGT----CAAAGGATTAGTATATATAA---------TTTTTTTTT---------AATTG---AAAAAAAATCCATTCAGTTCAAAAGATAA-----TTGGTTAATG---------ATTTTTAATAAACGAACT-C------AAAAAAAAAAAA--TAGTTCTTA-TTTTTTTGGGTTT-GGGC----------AATTCATAC------AAA--TTTTTTT--TTGGTATAATTATTTGTCCTTCCTCTA-------TAAACCTTGTTCTAT--------------------GAATAAAAAGTTTTGTAATGCGTAAAA-------AATAATAATGCAAATTTTTAA-TTTT--------CTATATCGTCAG-----AAC-AAAAAAAG-----AAATAGAAGTTTTTACTAAAAATTTCATT-----------------------------------T-TAG-TATATTATGGGAACAATTTTTAGTT----------CTTGATTG------GAAATATTTGAAGTATTTG----AAA-AAATTAAGAATAATTAAGAATAGAAAAT---------------------------------------------------------------------------------------------------------------------------------------------------------------------------------------------------------------------------AGAATCAATTCAATGT---------------------AATATTTTTTAGAAAATAAAAAA-CTGGAT-AAAAAAAATTT-AAGT-AAAAAAAAAAATTGTATATTTTATTTGTATCGCTTACAATTTTAGCATT--------ATGTCTAAGTATTACACTCAAAAAATTGATTGAAATATTTGTATAGCTTTGTATTAATTGTTAAAGTTATTATTGTGTAAAGAATTTCTCTTACGATTTTGAAAACTTATTTAATTCGGTATTGTTCAGTATTGTGGAAATAGATTATATAATCTAACAA----------------------AGATCTAATAATATATTTAAATATAATAATAAAGTTTAA-------ATATAATAATAAAGTTATTATTTCTATCAAAATTTCCATTGT------ACAAAAATTCAATAAATCTTTTCTAAA-TTTATAGATATTTTGATTAATATTCTAGTCTCCACACGGAATCC----TTTTTTTATCACTTCAAATTAGTATAGGATTCCTT-----------ATAT-AAAAAATCCACCTAAACCTAAAG-AAGAT---------AAAAAAAAAGAT--------TAAGATAAGAAGAAAGAAACTTTTCAAATTG--------GGTTAAAAGGAGTA--GGGGTAGAGATATAT--TATATATGGTAATATAAATTTAGGG-----AGATAATAGTTTAAGACAATT---------AAAAAAAAAGTTTTCAATTTTATCAACTAATTTCATAATTTTAAGAAC-----TTA------TTTATTTT-GAATAAAGAATT-----TATTACTAGATTTTCTATATTTATA-------------TTTATAGAATA------AAATTTATAATCAAA-------TAAAAATGAAGAAAAAACTTTTTGTTTAGGGTCGATGGGGA---TTCTTATTTTCCCCATCCCAAAAATGAA-AGAA-CAAACATGCTAAAACT------AAAATGAAAGGTAAAA-CCTTG---TTTATTC-GTTTTTCTTTGAACTTTCTTTCTTAAGTTAAG----TTTTTTCTTTTTCA--------AAAA------GTATCAG-----TTTTTTTTTTT-AGAATTTAGTAAATAAACTTCTTTTTAG-----TTTACATATCCT------------------------------------AAAAAAAAAAG-----AATTAAA----------------------TATAGATCCCATTAGGAAATAATAATCATTTAAAAATGAATTCTTT---------TTAATTTAACTAGTCTC-T---------------TT----------TTTGATTTA---------AAAGGGT--------TCAGATTATTAGAATCTTTCTTTTTTT--------ATTT------------------------------------------------------------------------------------------------------------
	'B_sizemoreae'        ------GTGCGAGTCGTTAAGACATAAACTTCTGC------CATTTTTTAAGAGTTAA-----------------------------AATGAATTGAATAATTTTCTATTCATT----------ATTT---------------ATA--------------TTAATGAACTAAAGAACTAAATTAGATAGTTATATGAGTGCAATAAAACAGCTTATAGAAAAAAGAATTCGC-------AGTAAAAACATTGAGTCTCATTTTCTAGGTATAAGAGTTAAGCGGAAATAAACATAATAAAAAAAGAACTTTGATCCCAAGATTGGTTAATTAATTA-----TCCCGTCTTGACGCGGACTC-----AAAAAAAAAGATCAACCCTAGTGAATTTTCACTATTATTTGTATGTACTAG----TATACATCTATTACCATAATACGCGCGATTG--AAC----AAAAATGAGTGGATGGTTAGAAACACCAAAATATGCAAAGGATTAGTAATAGAGATTTTTAAAATTATCCAAAAT-----AAGA-G---------AAACA-TTTTTTC------AAAATGGATAAT-------AAAAAAAGAATACTAA-TTGGGGCTTTAAATTCGTAGAAATGATTAGGCAGTACTCCCCACGATTCCGATTCAGAATACGCTTCTATCTACCCATTAACTAAATGACTATCCAAAACGAAATAA---TCCCTTATTTCATAAGTTCCCCCC---CTTTTTTTTTCTGAGAAACAAGAATAGGAACG----------AAAAAAAAAAAAGAAAGAATACAAG-------TACAAAAAAA-GATAGC-----TTTTTTTTTCTTTCTTATCTCCATGCTAT--TCCAATATTCATTTTCTTT------GTCATATC------CATATTCAT------------------------AAAGGTAAAATTCGTGTCAGAATTGACGAACTAATGGTAATGGAATGGTTATTTCGTTTTCGT------AATTAAAACCG--CTGGATTAGTTGTATTTCT----AACAAAAGTATTTTAGTGAAGAATTAAGTTATTACTCAACGAAGAAAAATTTTAA-TTTTTAAAGAGGATGAGATCAATTCAGAAGTCA----TTTT---------TTTAT--------TTATT-------------------------------ATTTTCTTTTTTATTCAAAT-----AAAACTAAAACAGACAGAATTCCATTGATTTAATTTTGGAATACACGATAGATCAATTTGGATACTATACTATCCGACAAAACATACATATCAAGATAAATAATATCGACCAACTCCTTAAATTTATTTATATCTTTTGAGGAGCCGTATGAAGTGAAAATCTCATGTACGGTTCTGTAATAGCGATGAGAACAGTA-ATGTTATTGGCGACTATAAT-----------------------------------------------------------------------TTTAAAATGAAAATAAGTTATTCATTTCT-----ATAGTTGGATGTGAAAGACATATTT------TGCTTAAAAAAAAA----------------------------------------------------------------------------TTATTCGTTACTAGACTATTTATTTACTATAGTATATATTATAGAT--TTGTTC-TTTTCATTCGATTCCTTTCAT------AATCT-AAGGATTCTATGAAAATCCATTAAAATAGATTATGAGAAACAAACATAAAAGAAAGAC------------------AAAAAGTATAATAATA-------------------------ATATAG------TATTATTGCAAAAACGAATACAACAAGAAAAGA------GTCTATTCG-----GGTCTGGTCTGGCATTGTCTATTTTCGCCGTCTTCGATTTATATATGAATGGAATATACATGTCATAAAATAGATCGAAAATTTTAAA-------------AACTCAACTTCTCTATTT------ATATGAACTTAATTTGCATTTTTGAATTCGACTGAAACTAGTAATTCATTTT----GTCAAGAATA-TTTT-----TTTTTTTATAAAATTTCATATTTTACTAATTCC------TTTAGTAAATCCTTTTATAATTTATTTATG?----CAAAGGATTAGTATATATAA---------TTTTTTTTT--------GAATTGAAAAAAAAAAATCCCTTCAGTTCAAAACATAA-----TTGGTTAATG---------ATTTTAAATAAACGAACT-C----------AAAAAAAA--GAGTTCTTA-TTTTTTGAGGTTT-AGGC----------AATTCATAC------AAATTTTTTTTT--TTGGTATAATTATTTGTCCTTCCTCTA-------TAAACCTTGTTCTAT--------------------GAATAAAAAGTTTTGTAATGCGTAAAA-------AATAATAATGCAAATTTTTAA-TTTT--------CTATATCGTCAG-----AAC-AAAAAAAG-----AAATAGAAGTTTTTACTAAAAATTGCATT-----------------------------------T-TAG-TATATTATGGGAACAATTTTAAGTT----------CTTGATTG------GAAATATTTGAAGTATTTG----AAA-AAATTAAGAATAATTAAGAATAGAAAATTCTATTTCACTTTTACATATTTTTATTTGTTATTAACTGACCCTTTTCAAAAGA--AAAAAAAAAAG-TTCGTGAA--TCAGAAATAATAAATT------AG------TAA-ATA---------------------------------------------TTCTTCGAAATCATAATAACTTATTTTGATTCAATCGTCGAGATTGA-----------AAGAATCAATTCAATGT---------------------AATATTTTTTAGAAAATAAAAAA-CTGGAT-AAAAAAAATTT-AAGT---AAAAAAAAATTGTA-----TATTTGTATCGCTTACAATTTTAGCATT--------ATGTCTAAGTATTACACTCAAAAAATTGATCGAAATATTTGTATAGCTTTGTATTAATTGTTAAAGTTATTATTGTGTAAAGAATTTCTCTTACGATTTTAAAAACTTATTTAATTAGGTATTGTTCAATATTGGGGAAAGAGATTATATAATCTAACAA----------------------ATATATAATAATATA-------------------TTAAA-------ATAGAATAATAAAGTTATTATTTCTATCAAAATTTCCATTGT------ACCACAATTCAATAAATCTTTTCTAAA-TTTATAGATATTTTGATTAATATTCTAGTCTCCGCATGGAATCC--TTTTTTTTTATCACTTCAAATTAGTATAGGATTCCTT-----------ATAT-AAAAAATCCACCTAAACCTAAAG-AAGAT----------AAAAAAAAGAT--------TAAGATAAGAAGAAAGAAACTTTTCAAATTG--------GGTTAAAAGGAGTA--GGGGTAGAGATATAT--TATATATGATAATAAAAATTTAGGG-----AGATAATAGTTTAAGACAATT---------AAAAAAAAAGTTTTCAATTTTATCAACTACTTTCATAATTTGAATAAC-----TTA------TTCATTTT-GAATAAAGAATT-----TATTACTGGATTTTC------TATA-------------TTTATAGAATA------AAATATATAATCAAC-------TAAAAATGACGAAAAAACTTTTTGTTTAGGGTCGATGGGGA---TTCTTATTTTCCCCATCCCAAAAATGAA-AGAA-CAAACATGCTAAAAAT------AAAATGAAAGGTAAAA-CCTTG---TTTATTC-TTTTTTCTTTGAACTTTCTTTCTGAAGTTCAG----TTTTTTCTTTTTCA--------AAAA------GGATCCG-----TTTTTTTTTTT-AGAATTTAGTAAACAAACTTCTTTTTAG-----TTTACATACCCTAAAAA-----------------------------AAAAAAAAAAAAG-----AATTCAA----------------------TATAGATCCCATTAGGAAATAATAATCATTTGAAAATTAATTCTTT---------TAAATTTAACTAGTCTC-T---------------TT----------TTTGATTTA---------AAAGGGT--------TCAGATTATTA-AATGTTTCTTTTTTT--------ATTTA-----------------------------------------------------------------------------------------------------------
	'B_tenuifolia'        ------GTGCGAGTCGTTAAGACATAAACTTCTCCTATTTTTATTTTTTAAGAATTAA-----------------------------AATGAATTGAATAGTTTTCTATTCATT----------ATTT---------------ATA--------------TTTAT--ATTAATGAACTAAATTAGATAGTTATATGAGTGAAATAAAACAGCTTATAGAAAAAAGAATTCGC-------AGTAAAAACATTGAGTCTCATTTTCTAGGTATAAGAGTTAAGCGGAAATAAACATAATAAAAAGAGAACTTTTATCCCAAGATTGATTAATTAATTA-----ACCCGTCTTGACGCGGACTC-----AAAAAAAAAGATCAACCCTAGTGAATTTTCACTATTATTTGTATGTACTAG----TATACATCTATTACCATAATACGCGCGATTG--AAC----AAAAATGAGTGGATGGTTAGAAACACCAAAATATGCAAAGGATTAGTAATAGAGATTTTCAAAATTATCCAAAAT-----AAGA-GAAGA----GAAACA-TTTTTTC------AAAATGGATAAT-------AAAAAAAGAATACTAA-TTGGGGCTTTAAATTCGTAGAAATGATTAGGCAGTACTCCCCACGATTCCGATCCAGAATACGCTTCTATCTACCCATTAACTAAATGACTATCCAAAACGAAATAA---TCCCTTATTTCATAAGTTCCCCCC---TTTTTTTTTTCTGAGAAACAAGAATAGGAAC------------AAAAAAAAATAGAAAGAATACAAG-------TACAAAAAAA-GATAGC----TTTTTTTTTTCTTTCTTATCTCCATGCTAT--TCCAATATTCATTTTCTTT------GCCATATC------------CAT------------------------AAAGGTAAAATTCGTGTCAGAATTTACGAAC------TAATGGAATGGTTATTGCGTTTTCGT------AATTAAAACCG--CTGGATTATTTGTATTTCT----AAAAAAAGTATTTTAGTGAAGAATTAAGTTATTACTCAACGAAGAAAAATTTAAA-TTTTTAAAGAGGATGAGATCAATTCAGAAGTCA----TTTT---------TTTAT--------TTATT-------------------------------ATTTTCTTTTTTATTCAAAT-----AAAACTAAAACAGACAGAATTCCATTGATTTAATTTTGGAATACACGATAGATATATTTTGATACTATACTATCCGACAAAACATACATATCAAGATAAATAATATCGACCAACTCCTTAAATTTATTTATATCTTTTGAGGAGCCGTATGAGGTGAAAATCTCATGTACGGTTCTGTAATAGCGATGAGAACAGTA-ATGTTATTGGCGACTATAAT-----------------------------------------------------------------------TTTAAAATTTAAATAAGTTATTCATTTCT-----ATAGTTGGATGTGAAAGACATATTT------TGCTTAAAAAAAAA----------------------------------------------------------------------------TTATTCGTTACTATACTATTTATTTACTATACTATATTTTATATAT--TTGTTC-TTTTCAGTCGATTCCTTTCAT------AATCT-AAAGATTCTACGAAAATCCATTAAAATATATTATGAGAAACAAACATAAAAGAAAGAC------------------AAAAAATATAATACTA-------------------------ATATAA------TATTATTACAAAAAATAATACAACAAGAAAAGA------GTCTATTCG-----GGTCTGGTCTGGCATCGTCTATTTTCGCCGTCTTCCATTTATATATGAATGGAATATACATGTCATAAAATCGATCGAAAATTTTAAA-------------AACTCAACTTTTCTATTT------ATATGAACTTAATTTTCATTTGTGAATTCGACTGAAACTCGTAATTCATTTT----GTAAAGAATA---TT-----TTTTTTTATAAAATTTCATATTTTACTAATTCC------TTTAGTAAATCCTTTTATAATTTATTTATGT----CAAAGGATTAGTATATATAA----------TTTTTTTT--------TAATTG----AAAAAAATCCATTCAGTTCAAAAGATAA-----TTGGTTAATG---------ATTTAAAATAAACGAACT-----------AAAAAAAAA--TAGTTCTTA-TTTTTTGGGGTTT-GGGC----------AATTCATAC------AAA--TTTTTTT--TTGGTATAATTTTTTGTCCTTCCTCTA-------TAAACCTTGTTCTAT--------------------GAATAAAAAGTTTTATAATGCGGCAAA-------AATAATAATGAAAATTTTTTA-TTTT--------CTATATCGTCAG-----AAC-AAAAAAAG-----AAATAGAAGTTTTTACGAAAAATTTCATT-----------------------------------T-TAG-GATATTATGGAAACAATTTTAAGTT----------CTTGATTG------GAAATATTTTAAGTATTTG----AAA-AAATTAAGAATA----------GAAAATTCTATTTAACTTTTACATATTTTAATTTGTTATTAACTGACCCTTTTCAAAAG----AAAAAAAAAG-TTCGTGAA--TCAGAAATAATAAATT------AG------TAA-ATA---------------------------------------------TTCTTCGAAATCATAATAACTTATTTTGATTCAATTGTCGAGATTGA-----------AAGAATCAATTCAATGT---------------------AATATTTTTTAGAAAATCAAAAA-CTGGAT-CAAAAAAATTT-AAGT--AAAAAAAAAATTGTA-----TATTTGTATCGCTTACAACTTTAGCATT--------ATGTCTAAGTATTACACTCAAAAAATTGATCGAAATATTTGTATAGCTTTGTATTAATTGTTAAAGTTATTATTGTGTAAAGAATTTCTCTTACGATTTCGAAAACTTATTTAATTAGGTATTGTTCAGTATTGTGGAAATAGATTATATAATCTAACAA----------------------ATATCTAATAATATA-------------------TTTAA-------ATATAATAATAAAGTTATTATTTCTATCAAAATTTCCATTGTACCATAACCATAATTCAATAAATCTTTTCTAAA-TTTATAGATATTTTGATTAATATTCTAGTCTCCGCATGGAATCC----TTTTTTTATCACTTCAAATTAGTACAGGATTCCTT-----------ATAT-ACAAAATCCACCTAAACCTCAAG-AAAAAAGAAGATAAAAAAAAAAAGAT--------TAAGATAAGAAGAAAGAAACTTTTCAAATTG--------GGTTAAAAGGAGTA--GGGGTAGAGATATAT--TATATATGGTAATAAAAATTTAGGGAGATAAGATAATAGTTTAAGACAATT------AAAAAAAAACAAGTTTTCAATTTTATCAACTAATTTTATAATTTTAATAAC-----TTA------TTCATTTT-GAATAACGAATT-----TATTGCTAGATTTTCTATATTTCTA-------------TTTATAGAATA------AAATATATAATCAAA-------TAAAAATAAAGAAAAAACTTTTTGGTTAGGGTCGATGGGGA---TTCTTATTTTCCCCATCCCAAAAATGAA-AGAA-CAAACATGCTAAAACT------AAAATTAAAGGGAAAA-CCTTG---TTTATTC-TTTTTTCTTTGAACTTTCTTTCGGAAGTTCAG----TTTTTTATTTTTCA--------AAAA------GTATCAG-----TTTTTTTTTTT-AGAATTTAGTAAACAAACTTCTTTTTAG-----TTTCCATACCCT-------------------------------------AAAAAAAAAG-----AATTCAA----------------------TATAGATCCCATTAGGAAATAATAATCATTTAAAAATTAATTCTTT---------TTAATTTAACTAGTTTC-T---------------TT----------TGTGATTTA---------AAAAGGT--------TCAGATTATTACAATGTTTCTTTTTTT--------ATTTA-----------------------------------------------------------------------------------------------------------
	'B_thomsonii'         ---------------------------------------------TTTTAAGAGTTAA-----------------------------AATGAATTGAATAATTTTCTATTCATT----------ATTT---------------ATA--------------TTAATGAACTAAAGAACTAAATTAGATAGTTATATGAGTGCAATAAAACAGCTTATAGAAAAAAGAATTCGC-------AGTAAAAACATTGAGTCTCATTTTCTAGGTATAAGGGTTAAGCGGAAATAAACATAATAAAAAAAGAACTTTGATCCCAAGATTGGTTAATTAATTA-----TCCCGTCTTGACGCGGACTC-----AAAAAAAAAGATCAACCCTAGTGAATTTTCACTATTATTTGTATGTACTAG----TATACATCTATTACCATAATACGCGCGATTG--AAC----AAAAATGAGTGGATGGTTAGAAACACCAAAATATGCAAAGGATTAGTAATAGAGATTTTCAAAATTATCCAAAAT-----AAGA-G---------AAACA-TTTTTTC------AAAATGGATAAT-------AAAAAAAGAATACTAA-TTGGGGCTTTAAATTCGTAGAAATTATTAGGCAGTACTCCCCACGATTCCGATTCAGAATACGCTTCTATCTACCCATTAACTAAATGACTATCCAAAACGAAATAA---TCTCTTATTTCATAAGTTCCCCCC-----TTTTTGTTCTGAGAAACAAGAATAGGAACG--------AAAAAAAAAAAAAAGAAAGAATACAAG-------TACAAAAAAA-GATAGC----TTTTTTTTTTCTTTCTTATCTCCATGCTAT--TCCAATATTCATTTTCTTT------GTCATATC------CATATTCAT------------------------AAAGGTAAAATTCGTGTCAGAATTGACGAACTAATGGTAATGGAATGGTTATTTCGTTTTCGT------AATTAAAACCG--CTGGATTAGTTGTATTTCT----AAAAAAAGTATTTTAGTGAAGAATTAAGTTATTACTCAACGAAGAAAAATTTTAA-TTTTTAAAGAGGATGAGATCAATTCAGAAGTCA----TTTT---------TTTAT--------TTATT-------------------------------ATTTT-TTTTTTATTCAAAT-----AAAACTAAAACAGACAGAATTCCATTGATTTAATTTTGGAATACACGATAGATCCATTTTGATACTATACTATCCGACAAAACATACATATCAAGATAAATAATATCGACCAACTCCTTA---------------------------------------------------------------------------------------------------------------------------------------------------------------------------------------------------------------------------------------------------------------------------------------------------------------------------------------------------------------TATAGTATATATTATAGAT--TTGTTC-TTTTCATTCGATTCCTTTCAT------AATCT-AAGGATTCTATGAAAATCCATTAAAATATATTATGAGAAACAAACATAAAAGAAAGAC------------------AAAAAGTATAATACTA-------------------------ATATAG------TATTATTGCAAAAAAGAATACAACAAGAAAAGA------GTCTATTCG-----GGTCTGGTCTGGCATTGTCTATTTTCGCCATCTTCGATTTATATATGAATCTAATATACATGTCATAAAATAGATCGAAAATTTTAAA-------------AACTCAACTTCTCTATTT------ATATGAACTTAATTTTCATTTTTTAATTCGACTGAAACTAGTAATTCATTTT----GTCAAGAATA----T-----TTTTTTTATAAAATTTCATATTTTACTAATTCC------TTTAGTAAATCCTTTTATAATTTATTTATGT----CAAAGGATTAGTATATATAA------TTTTTTTTTTTT--------GAATTG----AAAAAAATCCATTCAGTTCAAAACATAA-----TTGGTTAATG---------ATTTTAAATAAACGAACT-C----------AAAAAAAA--GAGTTCTTA-TTTTTTGAGGTTT-AGGC----------AATTCATAC------AAA--TTTTTTT--TTGGTATAATTATTTGTCCTTCCTCTA-------TAAACCTTGTTCTAT--------------------AAATAAAAAGTTTTGTAATGTGTAAAA-------AATAATAATGCAAATTTTTAA-TTTT--------CTATATCGTCAG-----AAC-AAAAAAAG-----AAATAGAAGTTTTTACTAAAAATTGCATTTTAGTATATTAGTATA-------------------T-TAG-TATATTATGGGAACAATTTTAAGTT----------CTTGATTG------GAAATATTTGAAGTATTTG----AAA-AAATTTAGAATAATTAAGAATAGAA------------------------------------------------------------------------------------------------------------------------------------------------------------------------------------------------------------------------------AGAATCAATTCAATGTAATATTTTTTAGAAAATAAAAAATATTTTTTAGAAAATAAAAAA-CTGGAT-AAAAAAAATTT-AAGT--AAAAAAAAAATTGTA-----TATTTGTATCGCTTACAATTTTAGCATT--------ATGTCTAAGTATTACACTCAAAAAATTGATCGAAATATTTGTATAGCTTTGTATTAACTGTTAAAGTTATTATTGTGTAAAGAATTTCTCTTACGATTTTAAAAACTTATTTAATTAGGTATTGTTCAGTATTGGGGAAAGAGATTATATAATCTAACAA----------------------ATATATAATAATATA-------------------TTAAA-------ATATAATAATAAAGTTATGATTTCTATCAAAATTTCCATTGT------ACCATAATTCAATAAATCTTTTCTAAA-TTTATAGATATTTTGATTAATATTCTAGTCTCCGCATGGAATCC----TTTTTTTATCACTTCAAATTAGTATAGGATTCCTT-----------ATAT-AAAAAATCCACCTAAACCTAAAG-AAGAT----------AAAAAAAAGAT--------TAAGATAAGAAGAAAGAAACTTTTCAAATTG--------GGTTAAAAGGAGTA--GGGGTAGAGATATAT--TATATATGGTAATAAAAATTTAGGG-----AGATAATAGTTTAAGACAATT--------AAAAAAAAAAGTTTTCAATTTTATCAACTACTTTCATAATTTGAATAAC-----TTA------TTCATTTT-GAATAAAGAATT-----TATTACTAGATTTTC------TATA-------------TTTATAGAATA------AAATATATAATCAAC-------TAAAAATGAAGAAAAAACTTTTTGTTTAGGGTCGATGGGGA---TTCTTATTTTCCCCATCCCAAAAATGAA-AGAA-CAAACATGCTAAAACT------AAAATGAAAGGTAAAA-CCTTG---TTTATTT-TTTTTTCTTTGAACTTTCTTTTTGAAGTTCAG----TTTTTTCTTTTTCA--------AAAA------GGATCC-------TTTTTTTTTT-AGAATTTAGTAAACAAAATTCTTTTTAG-----TTTACATACCCT------------------------------------AAAAAAAAAAG-----AATTCAA----------------------TATAGATCCCATTAGGAAATAATAATCATTTGAAAATTAATTCTTT---------TAAATTTAACTAGTCTCTT---------------TT----------TTTGATTTA---------AAAGGGT--------TCAGATTATTACAATGTTTCTTTTTTT--------ATTTATTTGA-----TTTGTCGCACAAAAAAACTTTTTGAATTCCC------------------------------------------------------------------
	'B_tribenensis'       ---------------------------------------------TTTGAAAAGTTAA-----------------------------AATGAATTGAATAATTTTCTATTCATT----------ATTT---------------ATA--------------TTAATGAACTAAAGAACGAAATTAGATAGTTATATGAGTGAAATAAAACAGCTTATAGAAAAAAGAATTCGC-------AGTAAAAACATTGAGTCTCATTTTCTAGGTATAAGAGTTAAGCGGAAATAAACATAATAAAAAGAGAACTTTGATCCCAAGATTGGTTAATTAATTA-----TCCCGTCTTGACGCGGACTC-----AAACAAAAAGATCAACCCTAGTGAATTTTCACTATTATTTGTATGTACTAG----TATACATCTATTACCATAATACGCGCGATTG--AAC----AAAAATGAGTGGATGATTAGAAACACCAAAATATGCAAAGGATTAGTAATAGAGATTTTCAAAATTATCCAAAAT-----AAAA-G---------AAACA-TTTTTTC------AAAATGGATAAT-------AAAAAAAGAATATTAA-TTGGGGCTTAAAATTCGTAGAAATGATTAGGCAGTACTCCCCAGGATTCCGATTCAGAATACGCTTCTATCTACCCATTAACTAAATGACTATCCAAAACGAAATAA---TCCTTTATTTCATAAGTCCCCCCCC--CCTTTTTTTTCTGAGAAACAAGAATAGGAACGAAA-AAAAAAAAAAAAAAAATAGAAAGAATACAAG-------TACAAAAAAA-GATAGC-------TTTTTTTCTTTCTTATCTCCACGCTATTTTCCAATATTCATTTTCTTT------GCCATATC------CATATTCAT------------------------AAAGGTAAAATTCGTGTCAGAATTGACGAACTAACGGTAATGGAATGGTTATATTGTTTTCGT------AATTAAAACCG--CTGGATTAGTTGTATTTAT----AAAAAAAGTATTTTAGTGAAGAATTAAGTTATTACTCAACGAAGAAAAATTTGAA-TTTTTAAAGAGGATGAGATCAATTCAGAAGTCA----TTTT---------TTTAT--------TTATT-------------------------------ATTTTCTTTTTTATTCAAAT-----AAAACTAAAACAGACAGAATTCCATTGATTTAATTTTTGAATACACGATAAATCTATTTGGATACTATACTAT----------------------------------------------------------------------------------------------------------------------------------------------------------------------------------------------------------------------------------------------------------------------------------------------------------------------------------------------------------------------------------------------------------TTACTATAGTATATATTATAGGT--TTGTTC-TTTTCATTCTATTCCTTTCAT------AATCT-AAGGATTCTATGAAAATCCATTAAAATAGATTCTGAGAAACAAACATAAAAGAAAGAC------------------AAAAAGTAGAATACTA-------------------------ATATAG------TATTATTGCAAAAAAGAATACAACAAGAAAAGA------GTCTATTCG-----GGTCTGGTCTGGCATTGTCTATTTTTGCAGTCTTCAATTTATATATGAATGGACTATACATGTCATAAAATAGATCGAAAATTTTAAA-------------AACTCAACTTCTCTATTT------ATATGAACTTAATTTGCATTTTTTAATTCGACTGAAACTAGTAATTCATTTT----GTCAAGAATA--TTT-----TTTTTT--TTGAATTTCATATTTTACTAATTCC------TTTAGTAAATCCTTTTAGAATTTATTTATGT----CAAAGGATTAGTATATATAATTTTTATTTTTTTTTTTT--------GAATTG-AAAAAAAAAATCCTTTCAGTTCAAAACATAA-----TTGGTTAATG---------ATTTTAAATAACCGAACT-C----------AAAATAAA--TAGTTCTTA-TTTTTTGAGGTTT-AGGC----------AATTCATAC------AAA--TTTTTTT--TTGGTATAATTATTTGTTCTTCCTATA-------TAAACCTTGTTCTATGAATAAAAAGTTTTGTAATGGAATAAAAAGTTTTGTAATGCGTAAAA-------AATAATAATGAAAATTTTTAA-TTTT--------CTATATTGTCAG-----AAC-AAAAAAAT-----AAATAGAAGTTTTTACTAAAAATTGCTTT-----------------------------------T-TAG-TATATTATGGGAACAATTTTTAGTT----------CTTGATTG------GAAATATTTGAAGTATTTG----AAA-AAATGAAGAATAATTAAGAATAGA-------------------------------------------------------------------------------------------------------------------------------------------------------------------------------------------------------------------------------------------------------------------------------------AAAAAA-CTGGAT--AAAAAAATTT-AAGT---AAAAAAAAATTGTA-----TATTTGTATCGCTTACAATTTTAGCATT--------ATGTCTAAGTATTACACTCAAAAAATTTTTCGAAATATTTGTATAGCTTTATATTAATTGTTAAAGTTATTATTGTGTAAAGAATTTCTCTTACGATTTCAAAAACTTATTTAATTAGGTATTGTTCAGTATTGGCGAAAGAAATTATAGAATCTAACAA----------------------ATATATAATAATATA-------------------TTCAA-------ATATAATAATAAAGTTCTTATTTCTCTCAAAATTTCCATTGT------ACCATAATTCAATAAATCTTTTCTAAA-TTTATAGATATTTTGATTAATATTCTAGTCTCCGCATGGAATCC----TTTTTTTATCACTTCAAATTAGTATAGGATTCCTT-----------ATAT-AAAAAATCCACCTAAACCTAAAG-AAGAT----------AAAAAAAA-AT--------TAAGATAAGAAGAAAGAAACTTTTCAAATTGGGT-----GGTTAAAAGGAGTA--GGGGTAGAGATATAT--TATATATGGGAATATTAATTTAGGG-----AGATAATAGTTTAAGACAATT-------AAAAAAAGAAAGTTTTCAATTTTATCAACTACTTTCATAATTTGAATAAC-----TTA------TTCATTTT-GAATAAATAATT-----TATTACTAGATTTTC------TATA-------------TTTATATAATA------AAATAGATAATCAAC-------T--------------TGTTTTTTGTTTAGGGTCGATGGGGA---TTCTTATTTTCCCCATCGCAAAAATGAA-AGAA-CAAACATGCTAAAACT------CAAATGAAAGGTAAAA-CCTGG---TTTATTC-TTTTTTCTTTGAACTTTCTTTCTGAAGTTAAG----TTTTTTCTTTTTCA--------AAAA------GGATCCG-----TTTTTTTTTTT-ATAATTTAGTAAACAAACTTCTTTTTAG-----TTTACATACCCT-------------------------------------AAAAAAAAAG-----AATTCAA----------------------TATAGATCCCATTAGGAAATAATAATCATTTGAAAATGAATTCTTT---------TTAATTTAACTAGTGTC-T---------------TT----------TTTGATTTA---------AAAGCGT--------TCAGATTATTACAATGTTTCTTTTTTT--------ATTTATTTAA-----TTTGTCGCACAAAAAAACT------------------------------------------------------------------------------
	'B_vaccinioides'      ---------------------------------------------TTTTAAGAGTTAA-----------------------------AATGAATTGAATAGTTTTCTATTCATT----------ATTT---------------ATA--------------TTAATGAACTAAAGAACTAAATTAGATAGTTATATGAGTGAAATAAAACAGCTTATAGAAAAAAGAATTCGC-------AGTAAAAAGATTGAGTCTCATTTTCTAGGTATAAGAGTTAAGCGGAAATAAACATAATAAAAAGAGAACTTTTATCCCAAGATTGGTTAATTAATTA-----TCCCGTCTTGACGCGGACTC-----AAAAAAAAAGATCAACCCTAGTGAATTTTCACTATTATTTGTATGTACTAG----TATACATCTATTACCATAATACGCGCGATTG--AAC----AAAAATGAGTGGATGGTTAGAAACACCAAAATATGCAAAGGATTAGTAATAGAGATTTTCAAAATTATCCAAAAT-----AAGA-GAAGA----GAAACATTTTTTTC------AAAATGGATAAT-------AAAAAAAGAATACTAA-TTGGGGCTTTAAATTCGTAGAAATGATTAGGCAGTACTCCCCACGATTCCGATCCAGAATACGCTTCTATCTACCCATTAACTAAATGACTATCCAAAACGAAATAA---TCCCTTATTTCATAAGTTCCCCCC------TTTTTTTCTGAGAAACAAGAATAGGAACG----------AAAAAAAAAATAGAAAGAATACAAG-------TACAAAAAAA-GATATC---TTTTTTTTTTTCTTTCTTATCTCCATGCTAT--TCCAATATTCATTTTCTTT------GCCATATC------CATATTCAT------------------------AAAGGTAAAATTCGTGTCAGAATTGACGAAC------TAATGGAATGGTTATTTCGTTTTCGT------AATTAAAACCG--CTGGATTATTTGTATTTCT----AAAAAAAGTATTTTAGTGAAGAATTAAGTTATTACTCAACGAAGACAAATTAAAA-TTTTTAAAGAGGATGAGATCAATTCAGAAGTCA----TTTT---------TTTAT--------TTATT-------------------------------ATTTTCTTTTTTATTCAAAT-----AAAACTAAAACAGACAGAATTCCATTGATTTAATTTTGGAATACATGATAGATATATTTTGATACTATACTATCCGACAAAACATACATATCAAGATAAATAATATCGACCAACTCCTTAAATTTATTTATATCTTTTGAGGAGCCGTA-------------------------------------------------------------------------------------------------------------------------------------------------------------------------------------------------------------------------------------------------------------------------------------------------------------------------TTTATTTACTATACTATATATTCTATAT--TTGTTC-TTTTCATTCGATTCCTTTCAT------AATCT-AAGGATTCTATGAAAATCCATTTAAATATATTATGAGAAACAAACATAAAAGAAAGAC------------------AAAAAGTATAATAATA-------------------------ATATAG------TATTATTGCAAAAAAGAATACAACAAGAAAAGA------GTCTATTCG-----GGTCTGGTCTGGCATTGTCTATTTTTGCCGTCTTCCGTTTATATATGAATGGAATATACATGTCATAAAATAGATCGAAAATTTTAAA-------------AACTCAACTTTTCTATTT------ATATGAACTTAATTTGCATTTTTTAATTCGACTGAAACTAGTAATTCATTTT----GTAAAGAATA--TTTTTC--TTTTTTTTTTTAATTGAATATTTTACTAATTCC------TTTAGTAAATCCTTTTATAATTTATTTATGT----CAAAGGATTAGTATATATAA----------TTTTTTTT--------TAATTG----AAAAAAATCCATTCAGTTCAAAAGAGAA-----TTGGTTAATT---------ATTTTTAATAAACGAACTAA----------AAAAAAAA--TAGTTCTTA-TTTTTTTGGGTTT-AGGC----------AATTCATAC------AAA-TTTTTTTT--TTGGTATAATTATTTGTCCTTCCTCTA-------TAAACCTTGTTCTAT--------------------GAATAAAAAGTTTTGTAATGCGTAAAA-------AATAATAATGCAAATTTTTAA-TTTT--------CTATATCGTCAG-----AAC-AAAAAAAT-----AAATAGAAGTTTTTACTAAAAATTTCATT-----------------------------------T-TAG-TATATTATGGGAACAATTTTAAGTT----------CTTGATTG------GAAATATTTGAAGTATTTG----AAA-AAATGCAGAATAATTAAGAATAGAAAAT---------------------------------------------------------------------------------------------------------------------------------------------------------------------------------------------------------------------------AGAATCAATTCAATGT---------------------AATATTTTTTAGAAAATCAAAAA-CTGGAT-AAAAAAAATTT-AAGT-AAAAAAAAAAATTGTA-----TATTTGTATCGCTTACAATTTTAGCATT--------ATGTCTAAGTATTACACTCAAAAAATTGATTGAAATATTTGTATAGCTTTGTATTAATTGTTAAAGTTATTATTGTGTAAAGAATTTCTCTTACGATTTAGAAAACTTATTTAATTAGGTATTGTTCAGTATTGGGGAAATATATTATATAATCTAACAA----------------------ATATCTAATAATATA-------------------TTTAA-------ATATAATAATAAAGTTATTATTTCTATCAAAATTTCCATTGT------ACCATAATTCAATAAATCTTTTCTAAA-TTTATAGATATTTTGATTAATATTCTATTCTCCGCATGGAATCT----TTTTTTTATCACTTCAAATTAGTATAGGATTCCTT-----------ATAT-AAAAAATCCACCTAAACCTAAAG-AAGAT---------AAAAAAAAAGAT--------TAAGATAAGAAGAAATAAACTTTTCAAATTG--------GGTTACAAGGAGTA--GGGGTAGAGATATAT--TATATATGGTAATAAAAATTTAGAG-----AGATAATAGTTTAAGACAATT---------AAAAAAAAAGTTTTCAATTTTATCAACTAATTTCATAATTTTAATAAC-----TTA------TTCATTTT-GAATAAAGAATT-----TATTACTAGATTTTGTATATTTATA-------------TTTATAGAATA------AAATATATAATCAAA-------TCAAAATGAAGAAAAAACTTTTTGTTTAGGGTCGATGGGGA---TTCTTATTTTCCCCATCCCAAAAATGAA-AGAA-CAAACATGCTAAAACT------AAAATTAAAGGGAAAA-CCTTG---TTTATTC-TTTTTTCTTTGAACTTTCTTTCTGAAGTTAAG----TTTTTTCTTTTTCA--------AAAAGTAAAAGTATCAG----TTTTTTTTTTTT-AGAATTTAGTAAACAAACTTCTTTTTAG-----TTTACATACCCT--------------------------------------AAAAAAAAG-----AATTAAA----------------------TATAGATCCCATTAGGAAATAATAATCATTTTAAAATGAATTCTTT---------TTAATTTAACTAGTCTC-T---------------TT----------TTTGATTTA---------AAAGGGT--------TCAGATTATTAGAATGTTTCTTTTTTT--------ATTTA-----------------------------------------------------------------------------------------------------------
	'B_variegata'         ?????????????????????????????????????????????????????????????????????????????????????????????????????????????????????????????????????????????????????????????????????????????????????????????????????????????????????????????????????????????????????????????????????????????????????????????????????????????????????????????????????????????????????????????????????????????????????????????????????????????????????????????????????????????????????????????????????????????????????????????????????????????????????????????????????????????????????????????????????????????????????????????????????????????????????????????????????????????????????????????????????????????????????????????????????????????????????????????????????????????????????????????????????????????????????????????????????????????????????????????????????????????????????????????????-????????????????????????????????????????????????????????????????????????????????????????????????????????????????????????????????????????????????????????????????????????????????????????????????????????????????????????????????????????????????????????????????????????????????????????????????????????????????????????????????????????????????????????????????????????????????????????????????????????????????????????????????????????????????????????????????????????????????????????????????????????????????????????????????????????????????????????????????????????????????????????????????????????????????????????????????????????????????????????????????????????????????????????????????????????????????????????????????????????????????????????????????????????????????????????????????????????????????????????????????????????????????????????????????????????????????????????????????????????????????????????????????????????????????????????????????????????????????????????????????????????????????????????????????????????????????????????????????????????????????????????????????????????????????????????????????????????????????????????????????????????????????????????????????????????????????????????????????????????????????????????????????????????????????????????????????????????????????????????????????????????????????????????????????????????????????????????????????????????????????????????????????????????????-?????????????????????????????????????????????????????????????????????????????????????????????????????????????????????????????????????????????????????????????????????????????????????????????????????????????????????????????????????????????????????????????????????????????????????????????????????????????????????????????????????????????????????????????????????????????????????????????????????????????????????????????????????????????-------------------?????????????????????????????????????????????????????????????????????????????????????????????????????????????????????????????????????????????????????????????????????????????????????????????????????????????????????????????????????????????????????????????????????????--------------------------------------------------------------------------------------------------------------------------------------------------------------------------------------------------CATT--------ATGTCTAAGTATTACACTCAAAAAATTGATTGAAATATTTGTATAGCTTTGTATTAATTGTTAAAGTTATTATTGTGTAAAGAATTTCTC---------------------------------------TATTGGGGAAATAGATTATATAATCTAACAA----------------------ACATCTAATAATATA-------------------TTTAA-------ATATAATAATAAAGTTATTATTTCTATCAAAATTTCCATTGT------ACAAAAATTCAATAAATCTTTTCTAAA-TTTATAGATATTTTGATTAATATTCTAGTCTCCACATGGAATCC----TTTTTTTATCACTTCAAATTAGTATAGGATTCCTT-----------ATAT-AAAAAATCCACCTAAACCTAAAG-AAGAT----------AAAAAAAAGAT--------TAAGATAAGAAGAAAGAAACTTTTCGAATTG--------GGTTAAAAGGAGTA--GGGATAGAGATATAT--TATATATGGTAATATAAATTTAGGG-----AGATAATAGTTTAAGACAATT-----AAAAAAAAAAAAAGTTTTCAATTTTATCAACTAATTTCATAATTTTAAGAAC-----TTA------TTTATTTT-GAATAAAAAATT-----GATTAGTAGATTTTCTATATTTATA-------------TTTATAGAATA------AAATTTATAATCAAA-------TAAAAATGAAGAAAAAACTTTTTGTTTAGGGTCGATGGGGA---TTCTTATTTTCCCCATCCCAAAAATGAA-AGAA-CAAACATGCTAAAACG------ATAATTAAAGGTAAAA-CCTTG---TTTATTC-TTTTTTCTTTGAACTTTCTTTCTTAAGTTAAG----TTTTTTCTTTTTCA--------AAAAAAAAA----TCAG------TTTTTTTTTT-AGAATTTAGTAAACAAACTTCTTTTTAG-----TTTACATATCCT-------------------------------------AAAAAAAAAG-----AATTCAA----------------------TATAGATCCCATTAGGAAATAATAATCATTTTAAAATTAATTCTTT---------TTAATTTAACTAGTCTC-T---------------TT----------TTTGATTTA---------AAAGGGT--------TCAGATTATTAGAATGTTTCTTTTTTT--------ATTTATTTGA-----TTTGTCGCACAAAAAAACTTTTTGAATTCCC------------------------------------------------------------------
	'B_venusta'           ------GTGCGAGTCGTTAAGATATAAACTTCTGC------TATTTTTTAAGAGTTAA-----------------------------AATGAATTGAATAATTTTCTATTCATT----------ATTT---------------ATA--------------TTAATGAACTAAAGAACTAAATTAGATAGTTATATGAGTGCAATAAAACAGCTTATAGAAAAAAGAATTCGC-------AGTAAAAACATTGAGTCTCATTTTCTAGGTATAAGAGTTAAGCGGAAATAAACATAATAAAAAAAGAACTTTGATCCCAAGATTGGTTAATTAATTA-----TCCCGTCTTGACGCGGACTC-----AAAAAAAAAGATCAACCCTAGTGAATTTTCACTATTATTTGTATGTACTAG----TATACATCTATTACCATAATACGCGCGATTG--AAC----AAAAATGAGTGGATGGTTAGAAACACCAAACTATGCAAAGGATTAGTAATAGAGATTTTCAAAATTATCCAAAAT-----AAGA-G---------AAACA-TTTTTTC------AAAATGGATAAT-------AAAAAAAGAATACTAA-TTGGGGCTTTAAATTCGTAGAAATGATTAGGCAGTACTCCCCACGATTCCGATTCAGAATACGCTTCTATCTACCCATTAACGAAATGACTATCCAAAACGAAATAA---TCCCTTATTTCATAAGTTCCCCCC-----TTTTTTTTCTGAGAAACAAGAATAGGAACG-----------AAAAAAAAAAAGAAAGAATACAAG-------TACAAAAAAA-GATAGC------TTTTTTTTCTTTCTTATCTCCATGCTAT--TCCAATATTCATTTTCTTT------GTCATATC------CATATTCAT------------------------AAAGGTAAAATTCGTGTCAGAATTGACGAACTAATGGTAATGGAATGGTTATTTCGTTTTCGT------AATTAAAACCG--CTGGATTAGTTGTATTTCT----AAAAAAAGTATTTTAGTGAAGAATTAAGTTATTACTCAACGAAGAAAAATTTTAA-TTTTTAAAGAGGATGAGATCAATTCAGAAGTCA----TTTT---------TTTAT--------TTATT-------------------------------ATTTTTTTTTTTATTCAAAT-----AAAACTAAAACAGACAGAATTCCATTGATTTAATTTTGGAATACACGATAGATCCATTTTGATACTATACTATCCGACAAAACATACATATCAAGATAAATAATATCGACCAACTCCTTAAATTTATTTATATCTTTTGAGGAGCCGTATGAAGTGAAAATCTCATGTCCGGTTCTGTAATAGCGATGAGAACAGTA-ATGTTATTGGCGACTATAAT-----------------------------------------------------------------------TTTAAAATGAAAATAAGTTATTCATTTCT-----ATAGTTGGATGTGAAAGACATATTT------TGCTTAAAAAAAAAA---------------------------------------------------------------------------TTATTCGTTACTAGACTATTTATTTACTATAGTATATATTATATAT--TTGTTC-TTTTCATTCGATTCCTTTCAT------AATCT-AAGGATTCTATGAAAATCCATTAAAATATATTATGAGAAACAAACATAAAAGAAAGAC------------------AAAAAGTATAATACTA-------------------------ATATAG------TATTATTGCAAAAAAGAATACAACAAGAAAAGA------GTCTATTCG-----GGTCTGGTCTGGCATTGTCTATTTTCGCCGTCTTCGATTTATATATGAATCGAATATACATGTCATAAAATAGATCGAAAATTTTAAA-------------AACTCAACTTCTCTATTT------ATATGAACTTAATTTTCATTTTTTAATTCGACTGAAACTAGTAATTCATTTT----GTCAAGAATA----------TTTTTTTATAAAATTTCATATTTTACTAATTCC------TTTAGTAAATCCTTTTATAATTTATTTATGT---CA-AAGGATTAGTATATATAA--------TTTTTTTTTT--------GAATTG----AAAAAAATCCATTCAGTTCAAAACATAA-----TTGGTTAATG---------ATTTTAAATAAACGAACT-C----------AAAAAAAA--GAGTTCTTA-TTTTTTGAGGTTT-AGGC----------AATTCATAC------AAA--TTTTTTT--TTGGTATAATTATTTGTCCTTCCTCTA-------TAAACCTTGTTCTAT--------------------GAATAAAAAGTTTTGTAATGTGTAAAA-------AATAATAATGCAAATTTTAAA-TTTT--------CTATATCGTCAG-----AAC-AAAAAAAG-----AAATAGAAGTTTTTACTAAAAATTGCATT-----------------------------------T-TAG-TATATTATGGGAACAATTTTAAGTT----------CTTGATTG------GAAATATTTGAAGTATTTG----AAA-AAATTTAGAATAATTAAGAATAGAAAATTCTATTTCACTTTTACATATTTTAATTTGTTATTAACTGACCCTTTTCAAAAGA--AAAAAAAAAAG-TTCGTGAA--TCAGAAATAATAAATT------AG------TAA-ATA---------------------------------------------TTCTTCGAAATCATAATAACTTATTTTGATTCAATCGTCGAGATTGA-----------AAGAATCAATTCAATGT---------------------AATATTTTTTAGAAAATAAAAAA-CTGGAT-AAAAAAAATTT-AAGTAAAAAAAAAAAATTGTA-----TATTTGTATCGTTTACAATTTTAGCATT--------ATGTCTAAGTATTACACTCAAAAAATGGATCGAAATGTTTGTATAGCTTTGTATTAACTGTTAAAGTTATTATTGTGTAAAGAATTTCTCTTACGATTTTAAAAACTTATTTAATTAGGTATTGTTCAGTATTGGGGAAAGAGATTATATAATCTAACAA----------------------ATATATAATAATATA-------------------TTAAA-------ATATAATAATAAAGTTATGATTTCTATCAAAATTTCCATTGT------ACCATAATTCAATAAATCTTTTCTAAA-TTTATAGATATTTTGATTAATATTCTAGTCTCCGCATGGAATCC----TTTTTTTATCACTTCAAATTAGTATAGGATTCCTT-----------ATAT-AAAAAATCCACCTAAACCTAAAG-AAGAT----------AAAAAAAAGAT--------TAAGATAAGAAGAAAGAAACTTTTCAAATTG--------GGTTAAAAGGAGTA--GGGGTAGAGATATAT--TATATATGGTAATAAAAATTTAGGG-----AGATAATAGTTTAAGACAATT-----------AAAAAAAGTTTTCAATTTTATCAACTACTTTCATAATTTGAATAAC-----TTA------TTCATTTT-GAATAAAGAATT-----TATTACTAGATTTTT------TATA-------------TTTATAGAATA------AAATATATAATCAAC-------TAAAAATGAAGAAAAAACTTTTTGTTTAGGGTCGATGGGGA---TTCTTATTTTCCCCATCCCAAAAATGAA-AGAA-CAAACATGCTAAAACT------AAAATGAAAGGTAAAA-CCTTG---TTTATTC-TTTTTTCTTTGAACTTTCTTTCTGAAGTTCAG----TTTTTTCTTTTTCA--------AAAA------GGATCC-------TTTTTGAAAA-AGAATTTAGTAAACAAACTTCTTTTTAG-----TTTACATACCCT----------------------------------AAAAAAAAAAAAG-----AATTCAA----------------------TATAGATCCCATTAGGAAATAATAATCATTTGAAAATTAATTCTTT---------TAAATTTAACTAGTCTC-T---------------TT----------TTTGATTTA---------AAAGGGT--------TCAGATTATTACAATGTTTCTTTTTTT--------ATTTA-----------------------------------------------------------------------------------------------------------
	'B_versicolor'        ------GTGCGAGTCGTTAAGACATAAACTTCTGC------TATTTTTTAAGAGTTAA-----------------------------AATGAATTGAATAATTTTCTATTCATT----------ATTT---------------ATA--------------TTAATGAACTAAAGAACTAAATTAGATAGTTATATGAGTGCAATAAAACAGCTTATAGAAAAAAGAATTCGC-------AGTAAAAACATTGAGTCTCATTTTCTAGGTATAAGAGTTAAGCGGAAATAAACATAATAAAAAAAGAACTTTGATCCCAAGATTGGTTAATTAATTA-----TCCCGTCTTGACGCGGACTC-----AAAAAAAAAGATCAACCCTAGTGAATTTTCACTATTATTTGTATGTACTAG----TATACATCTATTACCATAATACGCGCGATTG--AAC----AAAAATGAGTGGATGGTTAGAAACACCAAAATATGCAAAGGATTAGTAATAGAGATTTTCAAAATTATCCAAAAT-----AAGA-G---------AAACA-TTTTTTC------AAAATGGATAAT-------AAAAAAAGAATACTAA-TTGGGGCTTTAAATTCGTAGAAATGATTAGGCAGTACTCCCCACGATTCCGATTCAGAATACGCTTCTATCTACCCATTAACTAAATGACTATCCAAAACGAAATAA---TCCCTTATTTCATAAGTTCCCCCC------TTTTTTTCTGAGAAACAAGAATAGGAACA----------AAAAAAAAAAAAGAAAGAATACAAG-------TACAAAAAAA-GATAGC----TTTTTTTTTTCTTTCTTATCTCCATGCTAT--TCCAATATTCATTTTCTTT------GTCATATC------CATATTCAT------------------------AAAGGTAAAATTCGTGTCAGAATTGACGAACTAATGGTAATGGAATGGTTATTTCGTTTTCGT------AATTAAAACCG--CTGGATTAGTTGTATTTCT----AAAAAAAGTATTTTAGTGAAGAATTAAGTTATTACTCAACGAAGAAAAATTTTAA-TTTTTAAAGAGGATGAGATCAATTCAGAAGTCA----TTTT---------TTTAT--------TTATT-------------------------------ATTTTCTTTTTTATTCAAAT-----AAAACTAAAACAGACAGAATTCCATTGATTTAATTTTGGAATACACGATAGATCCATTTTGATACTATACTATCCGACAAAACATATATATCAAGATAAATAATATCGACCAACTCCTTAAATTTATTTATATCTTTTGAGGAGCCGTATGAAGTGAAAATCTCATGTACGGTTCTGTAATAGCGATGAGAACAGTA-ATGTTATTGGCGACTATAAT-----------------------------------------------------------------------TTTAAAATGAAAATAAGTTATTCATTTCT-----ATAGTTGGATGTGAAAGACATATTT------TGCTTAAAAAAAAA----------------------------------------------------------------------------TTATTCGTTACTAGACTATTTATTTACTATAGTATATATTATAGAT--TTGTTC-TTTTCATTCGATTCCTTTCAT------AATCT-AAGGATTCTATGAAAATCCATTAAAATAGATTATGAGAAACAAACATAAAAGAAAGAC------------------AAAAAGTATAATACTA-------------------------ATATAG------TATTATTGCAAAAAAGAATACAACAAGAAAAAA------GTCTATTCG-----GGTCTGGTCTGGCATTGTCTATTTTCGCCGTCTTCGATTTATATATGAATGGAATATACATGTCATAAAATAGATC-AGAATTTTAAA-------------AACTCAACTTCTCTATTT------ATATGAACTTAATTTGCATTTTTTAATTCGACTGAAACTAGTAATTCATTTT----GTCAAGAATA--TTT-----TTTTTTTATAAAATTTCATATTTTACTAATTCC------TTTAGGAAATCCTTTTATAATTTATTTATGT---CA-AAGGATTAGTATATATAA---------TTTTTTTTT--------GAATTG----AAAAAAATCCATTCAGTTCAAAACATAA-----TTGGTTAATG---------ATTTTAAATAAACGAACT-C--------AAAAAAAAAA--GAGTTCTTA-TTTTTTGAGGTTT-AGGC----------AATTCATAC------AAA--TTTTTTT--TTGGTATAATTATTTGTCCTTCCTCTA-------TAAACCTTGTTCTAT--------------------GAATAAAAAGTTTTGTAATGCGTAAAA-------AATAATAATGCAAATTTTTAA-TTTT--------CTATATCGTCAG-----AAC-AAAAAAAG-----AAATAGAAGTTTTTACTAAAAATTGAATT-----------------------------------T-TAG-TATATTATGGGAACAATTTGAAGTT----------CTTGATTG------GAAATATTTGAAGTATTTG----AAA-AAATTAAAAATAATTAAGAATAGAAAATTCTATTTAACTTTTACATATTTTAATTTGTTATTAACTGACCCTTTTCAAAAG----AAAAAAAAAG-TTCGTGAA--TCAGAAATAATAAATT------AG------TAA-ATA---------------------------------------------TTCTTCGAAATCATAATAACTTATTTTGATTCAATCGTCGAGATTGA-----------AAGAATCAATTCAATGT---------------------AATATTTTTTAAAAAATAAAAAA-CTGGAT-AAAAAAAATTT-AAGT--AAAAAAAAAATTGTA-----TATTTGTATCGCTTACAATTTTAGCATT--------ATGTCTAAGTATTACACTCAAAAAATTGATCGAAATATTTGTATAGCTTTGTATTAATTGTTAAAGTTATTATTGTGTAAAGAATTTCTCTTACGATTTTAAAAACTTATTTAATTAGGTATTGTTCAGTATTGGGGAAAGAGATTATATAATCTAACAA----------------------ATATATAATAATATA-------------------TTAAA-------ATATAATAATAAAGTTATGATTTCTATCAAAATTTCCATTGT------ACCATAATTCAATAAATCTTTTCTAAA-TTTATAGATATTTTGATTAATATTCTAGTCTCCGCATGGAATCC----TTTTTTTATCACTTCAAATTAGTATAGGATTCCTT-----------ATAT-AAAAAATCCACCTAAACCTAAAG-AAGAT--------AAAAAAAAAAGAT--------TAAGATAAGAAGAAAGAAACTTTTCAAATTG--------GGTTAAAAAGAGTA--GGGGTAGAGATATAT--TATATATGGTAATATAAATTTAGGG-----AGATAATAGTTTAAGACAATT---------AAAAAAAAAGTTTTCAATTTTATCAACTACTTTCATAATTTGAATAAC-----TTA------TTCATTTT-GAATAAAGAATT-----TATTACTAGATTTTC------TATA-------------TTTATAGAATA------AAATATATAATCAAC-------TAAAAATGAAGAAAAAACTTTTTGTTTAGGGTCGATGGGGA---TTCTTATTTTCCCCATCCCAAAAATGAA-AGAA-CAAACATGCTAAAACT------AAAATGAAAGGTAAAA-CCTTG---TTTATTC-TTTTTTCTTTGAACTTTCTTTCTGAAGTTCAG----TTTTTTCTTTTTCA--------AAAA------GGATCCG-----TTTTTTTTTTT-AGAATTTAGTAAACAAACTTCTTTTTAG-----TTTACATACCCT------------------------------------AAAAAAAAAAG-----AATTCAA----------------------TATAGATCCCATTAGGAAATAATAATCATTTGAAAATTAATTCTTT---------TTAATTTAACTAGTCTC-T---------------CT----------TTTGATTTA---------AAAGGGT--------TCAGATTATTACAATGTTTCTTTTTTT--------TATTTA----------------------------------------------------------------------------------------------------------
	'B_wilsonii'          ---------------------------------------------TTTAAAGAGTTAA-----------------------------AATGAATTGAATAGTTTTCTATTCATT----------ATTT---------------ATA--------------TTAATGAACTAAAGAACTAAATTAGATAGTTATATGAGTGAAATAAAACAGCTTATAGAAAAAAGAATTCGC-------AGTAAAAACATTGAGTCTCATTTTCTAGGTATAAGAGTTAAGCGGAAATAAACATAATAAAAAGAGAACTTTTAACCCAAGATTGGTTAATTAATTA-----TCCCGTCTTGACGCGGACT------AAAAAAAAAGATCAACCCTAGTGAATTTTCACTATTATTTGTATGTACTAG----TATACATCTATTATCATAATACGCGCGATTG--AAC----AAAAATGAGTGGATGATTAGAAACACCAAAATATGCAAAGGATTAGTAATAGAGATTTTCAAAATTATCCAAAAT-----AAGA-G---------AAACA-TTTTTTC------AAAATGGATAAT-------AAAAAAAGAATACTAA-TTGGGGCTTTAAATTCGTAGAAATGATTAGGCAGTACTCCCCACGATTCCGATCCAGAATACGCTTCTATCTACCCATTAACTAAATGACTATCCAAAACGAAATAA---TCCCTTATTTCATAAGTTCCCCCC------TTTTTTGATGAGAAACAAGAATAGGAAC------------ACAAAAAAATAGAAAGAATACAAG-------TACAAAAAAA-GTTATC-----TTTTTTTTTCTTTCTTATCTCCATGCTAT--TCCAATATTCATTTTCTTT------GCCATATC------CATATTCAT------------------------AAAGGGAAAATTCGTGTCAGAATTGACGAAC------TAATGGAATGGTTATTTCTTTTTCGT------AATTAAAACCG--CTGGATTAGTTGTATTTCT----AAAAAAAGTATTTTAGTGAAGAATTAAGTTATTACTCAATGAAGAAAAATTTAAA-TTTTTAAAGAGGATGAGATCAATTCAGAAGTCA----TTTT---------TTTAT--------TTATT-------------------------------ATTTTCTTTTTTATTCAAAT-----AAAACTAAAACAGACAGAATTCCATTGATTTAATTTTGGAATACACGATAGATAGATTTTGATACTATACTATCCGACAAAACATACATATCACGATAAATAATATCGACCAACTCCTTAAATTTATTTATATCTTTTGAGGAGCCGTA-------------------------------------------------------------------------------------------------------------------------------------------------------------------------------------------------------------------------------------------------------------------------------------------------------------------------TTTATTTACTATAGTATATATTATATAT--TTGTTC-TTTTCATTCGATTCCTTTCAT------AATCT-AAGGATTCTAGGAAAATCCATTAAAATAGATTATGAGAAACAAACATAAAAGAAAGAC------------------AAAAAGTATAATACTA-------------ATATAGTATTATTTATAG------TATTATTGCAAAAAAGAATACAACAAGAAAAGA------GTCTATTCG-----GGTCTGGTCTGGCATTGTCTATTTTCGCCGTCTTCGATTTATATATGAATGGAATATACATGTCATAAAATAGATCGAAAATTTTAAA-------------AACTCAACTTCTCAATTT------CTATGAATTGAATTTTCATTTTTTAATTCGACTGAAACTAGTAATTCATTTT----GTAAAGAATA------------------------------------------------------------------------------------------------------------------TTTTTTTT--------GAATTG----AAAAAAATACATTCAGTTCAAAAGATAA-----TTGGTTAATG---------ATTTTAAATAAACGAACT-CAAAAAAAAAAAAAAAAAA--TAGTTCTTA-TTTTTTGAGGTTT-GGGC----------AATTCATAC------AAA--TTTTTTT--TTGGTATAATTATTTGTCCTTCCTCTA-------TAAACCTTGTTCTAT--------------------GAATAAAAAGTTTTGTAATGCGTAAAAAATAATCAATAATAATGCAAATTTTTCA-TTTT--------CTATATCGTCAG-----AAC-AAAAAAAG-----AAATAGAAGTTTTTACTAAAAATTCCATT-----------------------------------T-TAG-TATATTATGGGAACAATTTGAAGTT----------CTTGATTG------GAAATATTTGAAGTATTTG---AAAA-AAATTAAGAATAATTAAGAATAGAAAAT---------------------------------------------------------------------------------------------------------------------------------------------------------------------------------------------------------------------------AGAATTAATTCAATGT---------------------AATATTTTTTAGAAAATAAAAAA-CTGGATAAAAAAAAATTT-AAGT--AAAAAAAAAATTGTA-----TATTTGTATCGCTTACAATTTTAGCATT--------ATGTCTAAGTATTACACTCAAAAAATGGATCGAAATATTTGTATAGCTTTGTATTAATTATTAAAGTTATTATTGTGTAAAGAATTTCTCTTACGATTTAGAAAACTTCTTTAATTAGGTATTGTTCAGTATTGGGGAAAGAGATTATAGAATCTAACAA----------------------ATATATAATAATATA-------------------TTTCA-------ATATAATAATAAAGTTCTTATTTCTATCAAAATTTCCATTGT------ACCATAATTCAATAAATCTTTTCTAAA-TTTATAGATATTTTGATTATTATTCTAGTCTTCGCATGGAATCC----TTTTTTTATCACTTCCAATTAGTATAGGATTCCTT-----------ATAT-AAAAAATCCACCTAAACCTAAAG-AAGAG---------AAAAAAAAAGAT--------TAAGATAAGAAGAAAGAAACTTTTCAAATTG--------GGTTAAAAGGAGTA--GGGGTAGAGATATAT--TATATATGGTAATCCAAATTTAGGG-----AGATAATAGTTTAAGACAAT-----------AAAAAAAAGTTTTCAATTTTATCAACTACTTTCATAATTTGAATAACTTATTTTA------TTCATTTT-GAATAAAGAATT-----TATTACTAGATTTTCTATCTTTATA-------------TTTATAGAATA------AAATAGATAATCAAA-------TAAAAATGAAGAAAAAACTTTTTGTTTAGGGTCGATGGGGA---TTCTTATTTTCCCCATCCCAAAAATGAA-AGCA-CAAACATGCTCAAACT------AAAATGAAAGGTAAAA-CCTTA---TTTATTC-TTTTTTCTTTGCACTTTCTTTCTGAAGTTAAG----TTTTTTCTTTTTCA--------AAAA------GTATCCG--TTTTTTTTTTTTTT-AGAATTTAGTAAACAAACTTCTTTTGAG-----TTTACATACCCT-AAAAAC---------------------------AAAAAAAAAAAAG-----AATTTAA----------------------TATAGATCCCATTAGGAAATAATAATTATTTGAAAATTAATTCTTT---------TTAATTTAACTAGTCTC-T---------------TT----------TTTGATTTA---------ACAGGGT--------TCAGATTATTACAATGTTTCTTTTTTT--------ATTT------------------------------------------------------------------------------------------------------------
[truncated: 13,636 more chars]
